# Supplementary material for: Isotopy classes for 3-periodic net embeddings
Source: Acta Crystallogr A Found Adv. 2020 Mar 5;76(Pt 3):275–301. doi: 10.1107/S2053273320000625 (PMC7233014; doi:10.1107/S2053273320000625)
Supplement: Supplementary file 2 [file a-76-00275-sup2.txt]

#Supporting information for "Isotopy classes for 3-periodic net embeddings" by I.A. Baburin, S.C. Power and D.M. Proserpio
#coordinates for nets from Table 3 

CRYSTAL
NAME axayaz
GROUP P1
CELL 10 10 10 90 90 90
NODE 1 6 0 0 0
EDGE 1 1 0 0
EDGE 1 0 1 0
EDGE 1 0 0 1
END


CRYSTAL
NAME axayazd1
GROUP P1
CELL 10 10 10 90 90 90
NODE 1 8 0 0 0
EDGE 1 1 0 0
EDGE 1 0 1 0
EDGE 1 0 0 1
EDGE 1 1 1 1
END


CRYSTAL
NAME axayazfx
GROUP P1
CELL 10 10 10 90 90 90
NODE 1 8 0 0 0
EDGE 1 1 0 0
EDGE 1 0 1 0
EDGE 1 0 0 1
EDGE 1 0 1 1
END


CRYSTAL
NAME axaygxd1
GROUP P1
CELL 10 10 10 90 90 90
NODE 1 8 0 0 0
EDGE 1 1 0 0
EDGE 1 0 1 0
EDGE 1 0 1 -1
EDGE 1 1 1 1
END


CRYSTAL
NAME axgxgyd1
GROUP P1
CELL 10 10 10 90 90 90
NODE 1 8 0 0 0
EDGE 1 1 0 0
EDGE 1 0 1 -1
EDGE 1 1 0 -1
EDGE 1 1 1 1
END


CRYSTAL
NAME axgygzd1
GROUP P1
CELL 10 10 10 90 90 90
NODE 1 8 0 0 0
EDGE 1 1 0 0
EDGE 1 1 0 -1
EDGE 1 1 -1 0
EDGE 1 1 1 1
END


CRYSTAL
NAME axayazfxfy
GROUP P1
CELL 10 10 10 90 90 90
NODE 1 10 0 0 0
EDGE 1 1 0 0
EDGE 1 0 1 0
EDGE 1 0 0 1
EDGE 1 0 1 1
EDGE 1 1 0 1
END


CRYSTAL
NAME axayazgxd1
GROUP P1
CELL 10 10 10 90 90 90
NODE 1 10 0 0 0
EDGE 1 1 0 0
EDGE 1 0 1 0
EDGE 1 0 0 1
EDGE 1 0 1 -1
EDGE 1 1 1 1
END


CRYSTAL
NAME axaygxgyd1
GROUP P1
CELL 10 10 10 90 90 90
NODE 1 10 0 0 0
EDGE 1 1 0 0
EDGE 1 0 1 0
EDGE 1 0 1 -1
EDGE 1 1 0 -1
EDGE 1 1 1 1
END


CRYSTAL
NAME axaygxgzd1
GROUP P1
CELL 10 10 10 90 90 90
NODE 1 10 0 0 0
EDGE 1 1 0 0
EDGE 1 0 1 0
EDGE 1 0 1 -1
EDGE 1 1 -1 0
EDGE 1 1 1 1
END


CRYSTAL
NAME axgxgygzd1
GROUP P1
CELL 10 10 10 90 90 90
NODE 1 10 0 0 0
EDGE 1 1 0 0
EDGE 1 0 1 -1
EDGE 1 1 0 -1
EDGE 1 1 -1 0
EDGE 1 1 1 1
END


CRYSTAL
NAME axayazfxfyfz
GROUP P1
CELL 10 10 10 90 90 90
NODE 1 12 0 0 0
EDGE 1 1 0 0
EDGE 1 0 1 0
EDGE 1 0 0 1
EDGE 1 0 1 1
EDGE 1 1 0 1
EDGE 1 1 1 0
END


CRYSTAL
NAME axayazgxgygz
GROUP P1
CELL 10 10 10 90 90 90
NODE 1 12 0 0 0
EDGE 1 1 0 0
EDGE 1 0 1 0
EDGE 1 0 0 1
EDGE 1 0 1 -1
EDGE 1 1 0 -1
EDGE 1 1 -1 0
END


CRYSTAL
NAME axayazgxgyd1
GROUP P1
CELL 10 10 10 90 90 90
NODE 1 12 0 0 0
EDGE 1 1 0 0
EDGE 1 0 1 0
EDGE 1 0 0 1
EDGE 1 0 1 -1
EDGE 1 1 0 -1
EDGE 1 1 1 1
END


CRYSTAL
NAME axaygxgyfzd1
GROUP P1
CELL 10 10 10 90 90 90
NODE 1 12 0 0 0
EDGE 1 1 0 0
EDGE 1 0 1 0
EDGE 1 0 1 -1
EDGE 1 1 0 -1
EDGE 1 1 1 0
EDGE 1 1 1 1
END


CRYSTAL
NAME axaygxgygzd1
GROUP P1
CELL 10 10 10 90 90 90
NODE 1 12 0 0 0
EDGE 1 1 0 0
EDGE 1 0 1 0
EDGE 1 0 1 -1
EDGE 1 1 0 -1
EDGE 1 1 -1 0
EDGE 1 1 1 1
END


CRYSTAL
NAME axayazfxfyfzd1
GROUP P1
CELL 10 10 10 90 90 90
NODE 1 14 0 0 0
EDGE 1 1 0 0
EDGE 1 0 1 0
EDGE 1 0 0 1
EDGE 1 0 1 1
EDGE 1 1 0 1
EDGE 1 1 1 0
EDGE 1 1 1 1
END


CRYSTAL
NAME axayazgxgyfzd1
GROUP P1
CELL 10 10 10 90 90 90
NODE 1 14 0 0 0
EDGE 1 1 0 0
EDGE 1 0 1 0
EDGE 1 0 0 1
EDGE 1 0 1 -1
EDGE 1 1 0 -1
EDGE 1 1 1 0
EDGE 1 1 1 1
END


CRYSTAL
NAME axayazgxgygzd1
GROUP P1
CELL 10 10 10 90 90 90
NODE 1 14 0 0 0
EDGE 1 1 0 0
EDGE 1 0 1 0
EDGE 1 0 0 1
EDGE 1 0 1 -1
EDGE 1 1 0 -1
EDGE 1 1 -1 0
EDGE 1 1 1 1
END
