# Supplementary material for: Isotopy classes for 3-periodic net embeddings
Source: Acta Crystallogr A Found Adv. 2020 Mar 5;76(Pt 3):275–301. doi: 10.1107/S2053273320000625 (PMC7233014; doi:10.1107/S2053273320000625)
Supplement: Supplementary file 3 [file a-76-00275-sup3.txt]

#Supporting information for "Isotopy classes for 3-periodic net embeddings" by I.A. Baburin, S.C. Power and D.M. Proserpio
#coordinates for nets from Section 10

crystal
name Type_1/dumbell_4_1
ID Type_1/dumbell_4_1
cell 5 5 5 90 90 90
group P1
atom 1 5 0 0 0
atom 2 5 0.1 0.2 0.3
edge 0 0 0 -0.900000 -0.800000 -0.700000
edge 0 0 0 -0.900000 -0.800000 0.300000
edge 0 0 0 -0.900000 0.200000 -0.700000
edge 0 0 0 -0.900000 0.200000 0.300000
edge 0 0 0 0.100000 0.200000 0.300000
end

crystal
name Type_2/dumbell_4_2
ID Type_2/dumbell_4_2
cell 5 5 5 90 90 90
group P1
atom 1 5 0 0 0
atom 2 5 0.1 0.2 0.3
edge 0 0 0 -0.900000 -0.800000 -0.700000
edge 0 0 0 -0.900000 -0.800000 0.300000
edge 0 0 0 -0.900000 0.200000 -0.700000
edge 0 0 0 0.100000 -0.800000 -0.700000
edge 0 0 0 0.100000 0.200000 0.300000
end

crystal
name Type_3/dumbell_4_24
ID Type_3/dumbell_4_24
cell 5 5 5 90 90 90
group P1
atom 1 5 0 0 0
atom 2 5 0.1 0.2 0.3
edge 0 0 0 -0.900000 -0.800000 -0.700000
edge 0 0 0 -0.900000 -0.800000 0.300000
edge 0 0 0 -0.900000 0.200000 1.300000
edge 0 0 0 0.100000 -0.800000 1.300000
edge 0 0 0 0.100000 0.200000 0.300000
end

crystal
name Type_4/dumbell_4_65
ID Type_4/dumbell_4_65
cell 5 5 5 90 90 90
group P1
atom 1 5 0 0 0
atom 2 5 0.1 0.2 0.3
edge 0 0 0 -0.900000 -0.800000 -0.700000
edge 0 0 0 -0.900000 -0.800000 0.300000
edge 0 0 0 0.100000 1.200000 -0.700000
edge 0 0 0 1.100000 0.200000 -0.700000
edge 0 0 0 0.100000 0.200000 0.300000
end

crystal
name Type_5/dumbell_4_67
ID Type_5/dumbell_4_67
cell 5 5 5 90 90 90
group P1
atom 1 5 0 0 0
atom 2 5 0.1 0.2 0.3
edge 0 0 0 -0.900000 -0.800000 -0.700000
edge 0 0 0 -0.900000 -0.800000 0.300000
edge 0 0 0 0.100000 1.200000 -0.700000
edge 0 0 0 1.100000 0.200000 1.300000
edge 0 0 0 0.100000 0.200000 0.300000
end

crystal
name Type_6/dumbell_4_185
ID Type_6/dumbell_4_185
cell 5 5 5 90 90 90
group P1
atom 1 5 0 0 0
atom 2 5 0.1 0.2 0.3
edge 0 0 0 -0.900000 -0.800000 -0.700000
edge 0 0 0 -0.900000 0.200000 0.300000
edge 0 0 0 0.100000 -0.800000 1.300000
edge 0 0 0 1.100000 0.200000 -0.700000
edge 0 0 0 0.100000 0.200000 0.300000
end

crystal
name Type_7/dumbell_4_187
ID Type_7/dumbell_4_187
cell 5 5 5 90 90 90
group P1
atom 1 5 0 0 0
atom 2 5 0.1 0.2 0.3
edge 0 0 0 -0.900000 -0.800000 -0.700000
edge 0 0 0 -0.900000 0.200000 0.300000
edge 0 0 0 0.100000 -0.800000 1.300000
edge 0 0 0 1.100000 1.200000 0.300000
edge 0 0 0 0.100000 0.200000 0.300000
end

crystal
name Type_8/dumbell_4_216
ID Type_8/dumbell_4_216
cell 5 5 5 90 90 90
group P1
atom 1 5 0 0 0
atom 2 5 0.1 0.2 0.3
edge 0 0 0 -0.900000 -0.800000 -0.700000
edge 0 0 0 -0.900000 0.200000 0.300000
edge 0 0 0 1.100000 -0.800000 0.300000
edge 0 0 0 1.100000 0.200000 -0.700000
edge 0 0 0 0.100000 0.200000 0.300000
end

crystal
name Type_9/dumbell_4_219
ID Type_9/dumbell_4_219
cell 5 5 5 90 90 90
group P1
atom 1 5 0 0 0
atom 2 5 0.1 0.2 0.3
edge 0 0 0 -0.900000 -0.800000 -0.700000
edge 0 0 0 -0.900000 0.200000 0.300000
edge 0 0 0 1.100000 0.200000 1.300000
edge 0 0 0 1.100000 1.200000 0.300000
edge 0 0 0 0.100000 0.200000 0.300000
end

crystal
name Type_10/dumbell_4_226
ID Type_10/dumbell_4_226
cell 5 5 5 90 90 90
group P1
atom 1 5 0 0 0
atom 2 5 0.1 0.2 0.3
edge 0 0 0 -0.900000 -0.800000 -0.700000
edge 0 0 0 -0.900000 0.200000 1.300000
edge 0 0 0 -0.900000 1.200000 0.300000
edge 0 0 0 1.100000 0.200000 0.300000
edge 0 0 0 0.100000 0.200000 0.300000
end

crystal
name Type_11/dumbell_4_246
ID Type_11/dumbell_4_246
cell 5 5 5 90 90 90
group P1
atom 1 5 0 0 0
atom 2 5 0.1 0.2 0.3
edge 0 0 0 -0.900000 -0.800000 -0.700000
edge 0 0 0 -0.900000 0.200000 1.300000
edge 0 0 0 0.100000 -0.800000 1.300000
edge 0 0 0 1.100000 1.200000 0.300000
edge 0 0 0 0.100000 0.200000 0.300000
end

crystal
name Type_1/dumbell_5_1
ID Type_1/dumbell_5_1
cell 5 5 5 90 90 90
group P1
atom 1 6 0 0 0
atom 2 6 0.1 0.2 0.3
edge 0 0 0 -0.900000 -0.800000 -0.700000
edge 0 0 0 -0.900000 -0.800000 0.300000
edge 0 0 0 -0.900000 0.200000 -0.700000
edge 0 0 0 -0.900000 0.200000 0.300000
edge 0 0 0 0.100000 -0.800000 -0.700000
edge 0 0 0 0.100000 0.200000 0.300000
end

crystal
name Type_2/dumbell_5_2
ID Type_2/dumbell_5_2
cell 5 5 5 90 90 90
group P1
atom 1 6 0 0 0
atom 2 6 0.1 0.2 0.3
edge 0 0 0 -0.900000 -0.800000 -0.700000
edge 0 0 0 -0.900000 -0.800000 0.300000
edge 0 0 0 -0.900000 0.200000 -0.700000
edge 0 0 0 -0.900000 0.200000 0.300000
edge 0 0 0 0.100000 -0.800000 0.300000
edge 0 0 0 0.100000 0.200000 0.300000
end

crystal
name Type_3/dumbell_5_11
ID Type_3/dumbell_5_11
cell 5 5 5 90 90 90
group P1
atom 1 6 0 0 0
atom 2 6 0.1 0.2 0.3
edge 0 0 0 -0.900000 -0.800000 -0.700000
edge 0 0 0 -0.900000 -0.800000 0.300000
edge 0 0 0 -0.900000 0.200000 -0.700000
edge 0 0 0 0.100000 -0.800000 -0.700000
edge 0 0 0 0.100000 0.200000 1.300000
edge 0 0 0 0.100000 0.200000 0.300000
end

crystal
name Type_4/dumbell_5_15
ID Type_4/dumbell_5_15
cell 5 5 5 90 90 90
group P1
atom 1 6 0 0 0
atom 2 6 0.1 0.2 0.3
edge 0 0 0 -0.900000 -0.800000 -0.700000
edge 0 0 0 -0.900000 -0.800000 0.300000
edge 0 0 0 -0.900000 0.200000 -0.700000
edge 0 0 0 0.100000 -0.800000 0.300000
edge 0 0 0 0.100000 0.200000 -0.700000
edge 0 0 0 0.100000 0.200000 0.300000
end

crystal
name Type_5/dumbell_5_18
ID Type_5/dumbell_5_18
cell 5 5 5 90 90 90
group P1
atom 1 6 0 0 0
atom 2 6 0.1 0.2 0.3
edge 0 0 0 -0.900000 -0.800000 -0.700000
edge 0 0 0 -0.900000 -0.800000 0.300000
edge 0 0 0 -0.900000 0.200000 -0.700000
edge 0 0 0 0.100000 -0.800000 0.300000
edge 0 0 0 0.100000 1.200000 1.300000
edge 0 0 0 0.100000 0.200000 0.300000
end

crystal
name Type_6/dumbell_5_31
ID Type_6/dumbell_5_31
cell 5 5 5 90 90 90
group P1
atom 1 6 0 0 0
atom 2 6 0.1 0.2 0.3
edge 0 0 0 -0.900000 -0.800000 -0.700000
edge 0 0 0 -0.900000 -0.800000 0.300000
edge 0 0 0 -0.900000 0.200000 -0.700000
edge 0 0 0 0.100000 0.200000 1.300000
edge 0 0 0 1.100000 0.200000 0.300000
edge 0 0 0 0.100000 0.200000 0.300000
end

crystal
name Type_7/dumbell_5_36
ID Type_7/dumbell_5_36
cell 5 5 5 90 90 90
group P1
atom 1 6 0 0 0
atom 2 6 0.1 0.2 0.3
edge 0 0 0 -0.900000 -0.800000 -0.700000
edge 0 0 0 -0.900000 -0.800000 0.300000
edge 0 0 0 -0.900000 0.200000 -0.700000
edge 0 0 0 0.100000 1.200000 1.300000
edge 0 0 0 1.100000 0.200000 0.300000
edge 0 0 0 0.100000 0.200000 0.300000
end

crystal
name Type_8/dumbell_5_61
ID Type_8/dumbell_5_61
cell 5 5 5 90 90 90
group P1
atom 1 6 0 0 0
atom 2 6 0.1 0.2 0.3
edge 0 0 0 -0.900000 -0.800000 -0.700000
edge 0 0 0 -0.900000 -0.800000 0.300000
edge 0 0 0 -0.900000 0.200000 0.300000
edge 0 0 0 0.100000 -0.800000 1.300000
edge 0 0 0 1.100000 0.200000 -0.700000
edge 0 0 0 0.100000 0.200000 0.300000
end

crystal
name Type_9/dumbell_5_74
ID Type_9/dumbell_5_74
cell 5 5 5 90 90 90
group P1
atom 1 6 0 0 0
atom 2 6 0.1 0.2 0.3
edge 0 0 0 -0.900000 -0.800000 -0.700000
edge 0 0 0 -0.900000 -0.800000 0.300000
edge 0 0 0 -0.900000 0.200000 0.300000
edge 0 0 0 0.100000 1.200000 -0.700000
edge 0 0 0 1.100000 0.200000 -0.700000
edge 0 0 0 0.100000 0.200000 0.300000
end

crystal
name Type_10/dumbell_5_92
ID Type_10/dumbell_5_92
cell 5 5 5 90 90 90
group P1
atom 1 6 0 0 0
atom 2 6 0.1 0.2 0.3
edge 0 0 0 -0.900000 -0.800000 -0.700000
edge 0 0 0 -0.900000 -0.800000 0.300000
edge 0 0 0 -0.900000 0.200000 1.300000
edge 0 0 0 0.100000 -0.800000 1.300000
edge 0 0 0 0.100000 0.200000 -0.700000
edge 0 0 0 0.100000 0.200000 0.300000
end

crystal
name Type_11/dumbell_5_100
ID Type_11/dumbell_5_100
cell 5 5 5 90 90 90
group P1
atom 1 6 0 0 0
atom 2 6 0.1 0.2 0.3
edge 0 0 0 -0.900000 -0.800000 -0.700000
edge 0 0 0 -0.900000 -0.800000 0.300000
edge 0 0 0 -0.900000 0.200000 1.300000
edge 0 0 0 0.100000 0.200000 1.300000
edge 0 0 0 0.100000 1.200000 -0.700000
edge 0 0 0 0.100000 0.200000 0.300000
end

crystal
name Type_12/dumbell_5_105
ID Type_12/dumbell_5_105
cell 5 5 5 90 90 90
group P1
atom 1 6 0 0 0
atom 2 6 0.1 0.2 0.3
edge 0 0 0 -0.900000 -0.800000 -0.700000
edge 0 0 0 -0.900000 -0.800000 0.300000
edge 0 0 0 -0.900000 0.200000 1.300000
edge 0 0 0 0.100000 1.200000 -0.700000
edge 0 0 0 1.100000 0.200000 0.300000
edge 0 0 0 0.100000 0.200000 0.300000
end

crystal
name Type_13/dumbell_5_170
ID Type_13/dumbell_5_170
cell 5 5 5 90 90 90
group P1
atom 1 6 0 0 0
atom 2 6 0.1 0.2 0.3
edge 0 0 0 -0.900000 -0.800000 -0.700000
edge 0 0 0 -0.900000 -0.800000 0.300000
edge 0 0 0 0.100000 0.200000 -0.700000
edge 0 0 0 0.100000 1.200000 0.300000
edge 0 0 0 1.100000 0.200000 1.300000
edge 0 0 0 0.100000 0.200000 0.300000
end

crystal
name Type_14/dumbell_5_173
ID Type_14/dumbell_5_173
cell 5 5 5 90 90 90
group P1
atom 1 6 0 0 0
atom 2 6 0.1 0.2 0.3
edge 0 0 0 -0.900000 -0.800000 -0.700000
edge 0 0 0 -0.900000 -0.800000 0.300000
edge 0 0 0 0.100000 0.200000 -0.700000
edge 0 0 0 0.100000 1.200000 1.300000
edge 0 0 0 1.100000 0.200000 1.300000
edge 0 0 0 0.100000 0.200000 0.300000
end

crystal
name Type_15/dumbell_5_177
ID Type_15/dumbell_5_177
cell 5 5 5 90 90 90
group P1
atom 1 6 0 0 0
atom 2 6 0.1 0.2 0.3
edge 0 0 0 -0.900000 -0.800000 -0.700000
edge 0 0 0 -0.900000 -0.800000 0.300000
edge 0 0 0 0.100000 0.200000 1.300000
edge 0 0 0 0.100000 1.200000 -0.700000
edge 0 0 0 1.100000 0.200000 -0.700000
edge 0 0 0 0.100000 0.200000 0.300000
end

crystal
name Type_16/dumbell_5_189
ID Type_16/dumbell_5_189
cell 5 5 5 90 90 90
group P1
atom 1 6 0 0 0
atom 2 6 0.1 0.2 0.3
edge 0 0 0 -0.900000 -0.800000 -0.700000
edge 0 0 0 -0.900000 -0.800000 0.300000
edge 0 0 0 0.100000 1.200000 -0.700000
edge 0 0 0 0.100000 1.200000 0.300000
edge 0 0 0 1.100000 0.200000 -0.700000
edge 0 0 0 0.100000 0.200000 0.300000
end

crystal
name Type_17/dumbell_5_190
ID Type_17/dumbell_5_190
cell 5 5 5 90 90 90
group P1
atom 1 6 0 0 0
atom 2 6 0.1 0.2 0.3
edge 0 0 0 -0.900000 -0.800000 -0.700000
edge 0 0 0 -0.900000 -0.800000 0.300000
edge 0 0 0 0.100000 1.200000 -0.700000
edge 0 0 0 0.100000 1.200000 0.300000
edge 0 0 0 1.100000 0.200000 0.300000
edge 0 0 0 0.100000 0.200000 0.300000
end

crystal
name Type_18/dumbell_5_191
ID Type_18/dumbell_5_191
cell 5 5 5 90 90 90
group P1
atom 1 6 0 0 0
atom 2 6 0.1 0.2 0.3
edge 0 0 0 -0.900000 -0.800000 -0.700000
edge 0 0 0 -0.900000 -0.800000 0.300000
edge 0 0 0 0.100000 1.200000 -0.700000
edge 0 0 0 0.100000 1.200000 0.300000
edge 0 0 0 1.100000 0.200000 1.300000
edge 0 0 0 0.100000 0.200000 0.300000
end

crystal
name Type_19/dumbell_5_394
ID Type_19/dumbell_5_394
cell 5 5 5 90 90 90
group P1
atom 1 6 0 0 0
atom 2 6 0.1 0.2 0.3
edge 0 0 0 -0.900000 -0.800000 -0.700000
edge 0 0 0 -0.900000 0.200000 0.300000
edge 0 0 0 -0.900000 0.200000 1.300000
edge 0 0 0 0.100000 0.200000 -0.700000
edge 0 0 0 1.100000 -0.800000 0.300000
edge 0 0 0 0.100000 0.200000 0.300000
end

crystal
name Type_20/dumbell_5_402
ID Type_20/dumbell_5_402
cell 5 5 5 90 90 90
group P1
atom 1 6 0 0 0
atom 2 6 0.1 0.2 0.3
edge 0 0 0 -0.900000 -0.800000 -0.700000
edge 0 0 0 -0.900000 0.200000 0.300000
edge 0 0 0 -0.900000 0.200000 1.300000
edge 0 0 0 0.100000 1.200000 -0.700000
edge 0 0 0 1.100000 -0.800000 0.300000
edge 0 0 0 0.100000 0.200000 0.300000
end

crystal
name Type_21/dumbell_5_405
ID Type_21/dumbell_5_405
cell 5 5 5 90 90 90
group P1
atom 1 6 0 0 0
atom 2 6 0.1 0.2 0.3
edge 0 0 0 -0.900000 -0.800000 -0.700000
edge 0 0 0 -0.900000 0.200000 0.300000
edge 0 0 0 -0.900000 0.200000 1.300000
edge 0 0 0 0.100000 1.200000 0.300000
edge 0 0 0 1.100000 -0.800000 0.300000
edge 0 0 0 0.100000 0.200000 0.300000
end

crystal
name Type_22/dumbell_5_488
ID Type_22/dumbell_5_488
cell 5 5 5 90 90 90
group P1
atom 1 6 0 0 0
atom 2 6 0.1 0.2 0.3
edge 0 0 0 -0.900000 -0.800000 -0.700000
edge 0 0 0 -0.900000 0.200000 0.300000
edge 0 0 0 0.100000 -0.800000 0.300000
edge 0 0 0 0.100000 1.200000 -0.700000
edge 0 0 0 1.100000 0.200000 -0.700000
edge 0 0 0 0.100000 0.200000 0.300000
end

crystal
name Type_23/dumbell_5_506
ID Type_23/dumbell_5_506
cell 5 5 5 90 90 90
group P1
atom 1 6 0 0 0
atom 2 6 0.1 0.2 0.3
edge 0 0 0 -0.900000 -0.800000 -0.700000
edge 0 0 0 -0.900000 0.200000 0.300000
edge 0 0 0 0.100000 -0.800000 1.300000
edge 0 0 0 0.100000 0.200000 1.300000
edge 0 0 0 1.100000 0.200000 -0.700000
edge 0 0 0 0.100000 0.200000 0.300000
end

crystal
name Type_24/dumbell_5_509
ID Type_24/dumbell_5_509
cell 5 5 5 90 90 90
group P1
atom 1 6 0 0 0
atom 2 6 0.1 0.2 0.3
edge 0 0 0 -0.900000 -0.800000 -0.700000
edge 0 0 0 -0.900000 0.200000 0.300000
edge 0 0 0 0.100000 -0.800000 1.300000
edge 0 0 0 0.100000 1.200000 0.300000
edge 0 0 0 1.100000 -0.800000 0.300000
edge 0 0 0 0.100000 0.200000 0.300000
end

crystal
name Type_25/dumbell_5_510
ID Type_25/dumbell_5_510
cell 5 5 5 90 90 90
group P1
atom 1 6 0 0 0
atom 2 6 0.1 0.2 0.3
edge 0 0 0 -0.900000 -0.800000 -0.700000
edge 0 0 0 -0.900000 0.200000 0.300000
edge 0 0 0 0.100000 -0.800000 1.300000
edge 0 0 0 0.100000 1.200000 0.300000
edge 0 0 0 1.100000 0.200000 -0.700000
edge 0 0 0 0.100000 0.200000 0.300000
end

crystal
name Type_26/dumbell_5_513
ID Type_26/dumbell_5_513
cell 5 5 5 90 90 90
group P1
atom 1 6 0 0 0
atom 2 6 0.1 0.2 0.3
edge 0 0 0 -0.900000 -0.800000 -0.700000
edge 0 0 0 -0.900000 0.200000 0.300000
edge 0 0 0 0.100000 -0.800000 1.300000
edge 0 0 0 1.100000 -0.800000 0.300000
edge 0 0 0 1.100000 0.200000 -0.700000
edge 0 0 0 0.100000 0.200000 0.300000
end

crystal
name Type_27/dumbell_5_515
ID Type_27/dumbell_5_515
cell 5 5 5 90 90 90
group P1
atom 1 6 0 0 0
atom 2 6 0.1 0.2 0.3
edge 0 0 0 -0.900000 -0.800000 -0.700000
edge 0 0 0 -0.900000 0.200000 0.300000
edge 0 0 0 0.100000 -0.800000 1.300000
edge 0 0 0 1.100000 0.200000 -0.700000
edge 0 0 0 1.100000 1.200000 0.300000
edge 0 0 0 0.100000 0.200000 0.300000
end

crystal
name Type_28/dumbell_5_569
ID Type_28/dumbell_5_569
cell 5 5 5 90 90 90
group P1
atom 1 6 0 0 0
atom 2 6 0.1 0.2 0.3
edge 0 0 0 -0.900000 -0.800000 -0.700000
edge 0 0 0 -0.900000 0.200000 0.300000
edge 0 0 0 0.100000 1.200000 1.300000
edge 0 0 0 1.100000 -0.800000 0.300000
edge 0 0 0 1.100000 0.200000 -0.700000
edge 0 0 0 0.100000 0.200000 0.300000
end

crystal
name Type_29/dumbell_5_586
ID Type_29/dumbell_5_586
cell 5 5 5 90 90 90
group P1
atom 1 6 0 0 0
atom 2 6 0.1 0.2 0.3
edge 0 0 0 -0.900000 -0.800000 -0.700000
edge 0 0 0 -0.900000 0.200000 1.300000
edge 0 0 0 -0.900000 1.200000 0.300000
edge 0 0 0 0.100000 -0.800000 1.300000
edge 0 0 0 0.100000 1.200000 0.300000
edge 0 0 0 0.100000 0.200000 0.300000
end

crystal
name Type_30/dumbell_5_587
ID Type_30/dumbell_5_587
cell 5 5 5 90 90 90
group P1
atom 1 6 0 0 0
atom 2 6 0.1 0.2 0.3
edge 0 0 0 -0.900000 -0.800000 -0.700000
edge 0 0 0 -0.900000 0.200000 1.300000
edge 0 0 0 -0.900000 1.200000 0.300000
edge 0 0 0 0.100000 -0.800000 1.300000
edge 0 0 0 1.100000 0.200000 0.300000
edge 0 0 0 0.100000 0.200000 0.300000
end

crystal
name Type_31/dumbell_5_669
ID Type_31/dumbell_5_669
cell 5 5 5 90 90 90
group P1
atom 1 6 0 0 0
atom 2 6 0.1 0.2 0.3
edge 0 0 0 -0.900000 -0.800000 -0.700000
edge 0 0 0 -0.900000 0.200000 1.300000
edge 0 0 0 0.100000 0.200000 1.300000
edge 0 0 0 0.100000 1.200000 -0.700000
edge 0 0 0 1.100000 -0.800000 0.300000
edge 0 0 0 0.100000 0.200000 0.300000
end

crystal
name Type_1/dumbell_6_1
ID Type_1/dumbell_6_1
cell 5 5 5 90 90 90
group P1
atom 1 7 0 0 0
atom 2 7 0.1 0.2 0.3
edge 0 0 0 -0.900000 -0.800000 -0.700000
edge 0 0 0 -0.900000 -0.800000 0.300000
edge 0 0 0 -0.900000 0.200000 -0.700000
edge 0 0 0 -0.900000 0.200000 0.300000
edge 0 0 0 0.100000 -0.800000 -0.700000
edge 0 0 0 0.100000 -0.800000 0.300000
edge 0 0 0 0.100000 0.200000 0.300000
end

crystal
name Type_2/dumbell_6_3
ID Type_2/dumbell_6_3
cell 5 5 5 90 90 90
group P1
atom 1 7 0 0 0
atom 2 7 0.1 0.2 0.3
edge 0 0 0 -0.900000 -0.800000 -0.700000
edge 0 0 0 -0.900000 -0.800000 0.300000
edge 0 0 0 -0.900000 0.200000 -0.700000
edge 0 0 0 -0.900000 0.200000 0.300000
edge 0 0 0 0.100000 -0.800000 -0.700000
edge 0 0 0 0.100000 0.200000 1.300000
edge 0 0 0 0.100000 0.200000 0.300000
end

crystal
name Type_3/dumbell_6_26
ID Type_3/dumbell_6_26
cell 5 5 5 90 90 90
group P1
atom 1 7 0 0 0
atom 2 7 0.1 0.2 0.3
edge 0 0 0 -0.900000 -0.800000 -0.700000
edge 0 0 0 -0.900000 -0.800000 0.300000
edge 0 0 0 -0.900000 0.200000 -0.700000
edge 0 0 0 0.100000 -0.800000 -0.700000
edge 0 0 0 0.100000 0.200000 1.300000
edge 0 0 0 0.100000 1.200000 0.300000
edge 0 0 0 0.100000 0.200000 0.300000
end

crystal
name Type_4/dumbell_6_33
ID Type_4/dumbell_6_33
cell 5 5 5 90 90 90
group P1
atom 1 7 0 0 0
atom 2 7 0.1 0.2 0.3
edge 0 0 0 -0.900000 -0.800000 -0.700000
edge 0 0 0 -0.900000 -0.800000 0.300000
edge 0 0 0 -0.900000 0.200000 -0.700000
edge 0 0 0 0.100000 -0.800000 0.300000
edge 0 0 0 0.100000 0.200000 -0.700000
edge 0 0 0 0.100000 1.200000 1.300000
edge 0 0 0 0.100000 0.200000 0.300000
end

crystal
name Type_5/dumbell_6_35
ID Type_5/dumbell_6_35
cell 5 5 5 90 90 90
group P1
atom 1 7 0 0 0
atom 2 7 0.1 0.2 0.3
edge 0 0 0 -0.900000 -0.800000 -0.700000
edge 0 0 0 -0.900000 -0.800000 0.300000
edge 0 0 0 -0.900000 0.200000 -0.700000
edge 0 0 0 0.100000 -0.800000 0.300000
edge 0 0 0 0.100000 0.200000 1.300000
edge 0 0 0 0.100000 1.200000 -0.700000
edge 0 0 0 0.100000 0.200000 0.300000
end

crystal
name Type_6/dumbell_6_39
ID Type_6/dumbell_6_39
cell 5 5 5 90 90 90
group P1
atom 1 7 0 0 0
atom 2 7 0.1 0.2 0.3
edge 0 0 0 -0.900000 -0.800000 -0.700000
edge 0 0 0 -0.900000 -0.800000 0.300000
edge 0 0 0 -0.900000 0.200000 -0.700000
edge 0 0 0 0.100000 -0.800000 0.300000
edge 0 0 0 0.100000 1.200000 1.300000
edge 0 0 0 1.100000 0.200000 0.300000
edge 0 0 0 0.100000 0.200000 0.300000
end

crystal
name Type_7/dumbell_6_53
ID Type_7/dumbell_6_53
cell 5 5 5 90 90 90
group P1
atom 1 7 0 0 0
atom 2 7 0.1 0.2 0.3
edge 0 0 0 -0.900000 -0.800000 -0.700000
edge 0 0 0 -0.900000 -0.800000 0.300000
edge 0 0 0 -0.900000 0.200000 -0.700000
edge 0 0 0 0.100000 0.200000 1.300000
edge 0 0 0 0.100000 1.200000 0.300000
edge 0 0 0 1.100000 0.200000 0.300000
edge 0 0 0 0.100000 0.200000 0.300000
end

crystal
name Type_8/dumbell_6_54
ID Type_8/dumbell_6_54
cell 5 5 5 90 90 90
group P1
atom 1 7 0 0 0
atom 2 7 0.1 0.2 0.3
edge 0 0 0 -0.900000 -0.800000 -0.700000
edge 0 0 0 -0.900000 -0.800000 0.300000
edge 0 0 0 -0.900000 0.200000 -0.700000
edge 0 0 0 0.100000 0.200000 1.300000
edge 0 0 0 0.100000 1.200000 1.300000
edge 0 0 0 1.100000 0.200000 0.300000
edge 0 0 0 0.100000 0.200000 0.300000
end

crystal
name Type_9/dumbell_6_64
ID Type_9/dumbell_6_64
cell 5 5 5 90 90 90
group P1
atom 1 7 0 0 0
atom 2 7 0.1 0.2 0.3
edge 0 0 0 -0.900000 -0.800000 -0.700000
edge 0 0 0 -0.900000 -0.800000 0.300000
edge 0 0 0 -0.900000 0.200000 0.300000
edge 0 0 0 -0.900000 0.200000 1.300000
edge 0 0 0 0.100000 -0.800000 0.300000
edge 0 0 0 0.100000 1.200000 -0.700000
edge 0 0 0 0.100000 0.200000 0.300000
end

crystal
name Type_10/dumbell_6_66
ID Type_10/dumbell_6_66
cell 5 5 5 90 90 90
group P1
atom 1 7 0 0 0
atom 2 7 0.1 0.2 0.3
edge 0 0 0 -0.900000 -0.800000 -0.700000
edge 0 0 0 -0.900000 -0.800000 0.300000
edge 0 0 0 -0.900000 0.200000 0.300000
edge 0 0 0 -0.900000 0.200000 1.300000
edge 0 0 0 0.100000 -0.800000 1.300000
edge 0 0 0 0.100000 0.200000 -0.700000
edge 0 0 0 0.100000 0.200000 0.300000
end

crystal
name Type_11/dumbell_6_101
ID Type_11/dumbell_6_101
cell 5 5 5 90 90 90
group P1
atom 1 7 0 0 0
atom 2 7 0.1 0.2 0.3
edge 0 0 0 -0.900000 -0.800000 -0.700000
edge 0 0 0 -0.900000 -0.800000 0.300000
edge 0 0 0 -0.900000 0.200000 0.300000
edge 0 0 0 0.100000 -0.800000 0.300000
edge 0 0 0 0.100000 1.200000 -0.700000
edge 0 0 0 1.100000 0.200000 -0.700000
edge 0 0 0 0.100000 0.200000 0.300000
end

crystal
name Type_12/dumbell_6_109
ID Type_12/dumbell_6_109
cell 5 5 5 90 90 90
group P1
atom 1 7 0 0 0
atom 2 7 0.1 0.2 0.3
edge 0 0 0 -0.900000 -0.800000 -0.700000
edge 0 0 0 -0.900000 -0.800000 0.300000
edge 0 0 0 -0.900000 0.200000 0.300000
edge 0 0 0 0.100000 -0.800000 1.300000
edge 0 0 0 0.100000 0.200000 1.300000
edge 0 0 0 1.100000 0.200000 -0.700000
edge 0 0 0 0.100000 0.200000 0.300000
end

crystal
name Type_13/dumbell_6_111
ID Type_13/dumbell_6_111
cell 5 5 5 90 90 90
group P1
atom 1 7 0 0 0
atom 2 7 0.1 0.2 0.3
edge 0 0 0 -0.900000 -0.800000 -0.700000
edge 0 0 0 -0.900000 -0.800000 0.300000
edge 0 0 0 -0.900000 0.200000 0.300000
edge 0 0 0 0.100000 -0.800000 1.300000
edge 0 0 0 0.100000 1.200000 0.300000
edge 0 0 0 1.100000 0.200000 -0.700000
edge 0 0 0 0.100000 0.200000 0.300000
end

crystal
name Type_14/dumbell_6_122
ID Type_14/dumbell_6_122
cell 5 5 5 90 90 90
group P1
atom 1 7 0 0 0
atom 2 7 0.1 0.2 0.3
edge 0 0 0 -0.900000 -0.800000 -0.700000
edge 0 0 0 -0.900000 -0.800000 0.300000
edge 0 0 0 -0.900000 0.200000 0.300000
edge 0 0 0 0.100000 0.200000 1.300000
edge 0 0 0 0.100000 1.200000 -0.700000
edge 0 0 0 1.100000 0.200000 -0.700000
edge 0 0 0 0.100000 0.200000 0.300000
end

crystal
name Type_15/dumbell_6_152
ID Type_15/dumbell_6_152
cell 5 5 5 90 90 90
group P1
atom 1 7 0 0 0
atom 2 7 0.1 0.2 0.3
edge 0 0 0 -0.900000 -0.800000 -0.700000
edge 0 0 0 -0.900000 -0.800000 0.300000
edge 0 0 0 -0.900000 0.200000 1.300000
edge 0 0 0 0.100000 -0.800000 1.300000
edge 0 0 0 0.100000 0.200000 -0.700000
edge 0 0 0 0.100000 1.200000 0.300000
edge 0 0 0 0.100000 0.200000 0.300000
end

crystal
name Type_16/dumbell_6_156
ID Type_16/dumbell_6_156
cell 5 5 5 90 90 90
group P1
atom 1 7 0 0 0
atom 2 7 0.1 0.2 0.3
edge 0 0 0 -0.900000 -0.800000 -0.700000
edge 0 0 0 -0.900000 -0.800000 0.300000
edge 0 0 0 -0.900000 0.200000 1.300000
edge 0 0 0 0.100000 -0.800000 1.300000
edge 0 0 0 0.100000 1.200000 0.300000
edge 0 0 0 1.100000 0.200000 0.300000
edge 0 0 0 0.100000 0.200000 0.300000
end

crystal
name Type_17/dumbell_6_158
ID Type_17/dumbell_6_158
cell 5 5 5 90 90 90
group P1
atom 1 7 0 0 0
atom 2 7 0.1 0.2 0.3
edge 0 0 0 -0.900000 -0.800000 -0.700000
edge 0 0 0 -0.900000 -0.800000 0.300000
edge 0 0 0 -0.900000 0.200000 1.300000
edge 0 0 0 0.100000 0.200000 -0.700000
edge 0 0 0 0.100000 1.200000 -0.700000
edge 0 0 0 1.100000 0.200000 0.300000
edge 0 0 0 0.100000 0.200000 0.300000
end

crystal
name Type_18/dumbell_6_163
ID Type_18/dumbell_6_163
cell 5 5 5 90 90 90
group P1
atom 1 7 0 0 0
atom 2 7 0.1 0.2 0.3
edge 0 0 0 -0.900000 -0.800000 -0.700000
edge 0 0 0 -0.900000 -0.800000 0.300000
edge 0 0 0 -0.900000 0.200000 1.300000
edge 0 0 0 0.100000 0.200000 1.300000
edge 0 0 0 0.100000 1.200000 -0.700000
edge 0 0 0 1.100000 0.200000 0.300000
edge 0 0 0 0.100000 0.200000 0.300000
end

crystal
name Type_19/dumbell_6_167
ID Type_19/dumbell_6_167
cell 5 5 5 90 90 90
group P1
atom 1 7 0 0 0
atom 2 7 0.1 0.2 0.3
edge 0 0 0 -0.900000 -0.800000 -0.700000
edge 0 0 0 -0.900000 -0.800000 0.300000
edge 0 0 0 -0.900000 0.200000 1.300000
edge 0 0 0 0.100000 1.200000 -0.700000
edge 0 0 0 0.100000 1.200000 0.300000
edge 0 0 0 1.100000 0.200000 0.300000
edge 0 0 0 0.100000 0.200000 0.300000
end

crystal
name Type_20/dumbell_6_236
ID Type_20/dumbell_6_236
cell 5 5 5 90 90 90
group P1
atom 1 7 0 0 0
atom 2 7 0.1 0.2 0.3
edge 0 0 0 -0.900000 -0.800000 -0.700000
edge 0 0 0 -0.900000 -0.800000 0.300000
edge 0 0 0 0.100000 0.200000 -0.700000
edge 0 0 0 0.100000 1.200000 0.300000
edge 0 0 0 0.100000 1.200000 1.300000
edge 0 0 0 1.100000 0.200000 1.300000
edge 0 0 0 0.100000 0.200000 0.300000
end

crystal
name Type_21/dumbell_6_241
ID Type_21/dumbell_6_241
cell 5 5 5 90 90 90
group P1
atom 1 7 0 0 0
atom 2 7 0.1 0.2 0.3
edge 0 0 0 -0.900000 -0.800000 -0.700000
edge 0 0 0 -0.900000 -0.800000 0.300000
edge 0 0 0 0.100000 0.200000 1.300000
edge 0 0 0 0.100000 1.200000 -0.700000
edge 0 0 0 0.100000 1.200000 0.300000
edge 0 0 0 1.100000 0.200000 -0.700000
edge 0 0 0 0.100000 0.200000 0.300000
end

crystal
name Type_22/dumbell_6_253
ID Type_22/dumbell_6_253
cell 5 5 5 90 90 90
group P1
atom 1 7 0 0 0
atom 2 7 0.1 0.2 0.3
edge 0 0 0 -0.900000 -0.800000 -0.700000
edge 0 0 0 -0.900000 -0.800000 0.300000
edge 0 0 0 0.100000 1.200000 -0.700000
edge 0 0 0 0.100000 1.200000 0.300000
edge 0 0 0 1.100000 0.200000 -0.700000
edge 0 0 0 1.100000 0.200000 0.300000
edge 0 0 0 0.100000 0.200000 0.300000
end

crystal
name Type_23/dumbell_6_254
ID Type_23/dumbell_6_254
cell 5 5 5 90 90 90
group P1
atom 1 7 0 0 0
atom 2 7 0.1 0.2 0.3
edge 0 0 0 -0.900000 -0.800000 -0.700000
edge 0 0 0 -0.900000 -0.800000 0.300000
edge 0 0 0 0.100000 1.200000 -0.700000
edge 0 0 0 0.100000 1.200000 0.300000
edge 0 0 0 1.100000 0.200000 0.300000
edge 0 0 0 1.100000 0.200000 1.300000
edge 0 0 0 0.100000 0.200000 0.300000
end

crystal
name Type_24/dumbell_6_501
ID Type_24/dumbell_6_501
cell 5 5 5 90 90 90
group P1
atom 1 7 0 0 0
atom 2 7 0.1 0.2 0.3
edge 0 0 0 -0.900000 -0.800000 -0.700000
edge 0 0 0 -0.900000 0.200000 0.300000
edge 0 0 0 -0.900000 0.200000 1.300000
edge 0 0 0 0.100000 -0.800000 0.300000
edge 0 0 0 0.100000 1.200000 -0.700000
edge 0 0 0 1.100000 -0.800000 0.300000
edge 0 0 0 0.100000 0.200000 0.300000
end

crystal
name Type_25/dumbell_6_506
ID Type_25/dumbell_6_506
cell 5 5 5 90 90 90
group P1
atom 1 7 0 0 0
atom 2 7 0.1 0.2 0.3
edge 0 0 0 -0.900000 -0.800000 -0.700000
edge 0 0 0 -0.900000 0.200000 0.300000
edge 0 0 0 -0.900000 0.200000 1.300000
edge 0 0 0 0.100000 -0.800000 1.300000
edge 0 0 0 0.100000 0.200000 -0.700000
edge 0 0 0 1.100000 -0.800000 0.300000
edge 0 0 0 0.100000 0.200000 0.300000
end

crystal
name Type_26/dumbell_6_511
ID Type_26/dumbell_6_511
cell 5 5 5 90 90 90
group P1
atom 1 7 0 0 0
atom 2 7 0.1 0.2 0.3
edge 0 0 0 -0.900000 -0.800000 -0.700000
edge 0 0 0 -0.900000 0.200000 0.300000
edge 0 0 0 -0.900000 0.200000 1.300000
edge 0 0 0 0.100000 -0.800000 1.300000
edge 0 0 0 0.100000 1.200000 0.300000
edge 0 0 0 1.100000 -0.800000 0.300000
edge 0 0 0 0.100000 0.200000 0.300000
end

crystal
name Type_27/dumbell_6_517
ID Type_27/dumbell_6_517
cell 5 5 5 90 90 90
group P1
atom 1 7 0 0 0
atom 2 7 0.1 0.2 0.3
edge 0 0 0 -0.900000 -0.800000 -0.700000
edge 0 0 0 -0.900000 0.200000 0.300000
edge 0 0 0 -0.900000 0.200000 1.300000
edge 0 0 0 0.100000 0.200000 -0.700000
edge 0 0 0 0.100000 1.200000 0.300000
edge 0 0 0 1.100000 -0.800000 0.300000
edge 0 0 0 0.100000 0.200000 0.300000
end

crystal
name Type_28/dumbell_6_519
ID Type_28/dumbell_6_519
cell 5 5 5 90 90 90
group P1
atom 1 7 0 0 0
atom 2 7 0.1 0.2 0.3
edge 0 0 0 -0.900000 -0.800000 -0.700000
edge 0 0 0 -0.900000 0.200000 0.300000
edge 0 0 0 -0.900000 0.200000 1.300000
edge 0 0 0 0.100000 0.200000 -0.700000
edge 0 0 0 0.100000 1.200000 1.300000
edge 0 0 0 1.100000 -0.800000 0.300000
edge 0 0 0 0.100000 0.200000 0.300000
end

crystal
name Type_29/dumbell_6_522
ID Type_29/dumbell_6_522
cell 5 5 5 90 90 90
group P1
atom 1 7 0 0 0
atom 2 7 0.1 0.2 0.3
edge 0 0 0 -0.900000 -0.800000 -0.700000
edge 0 0 0 -0.900000 0.200000 0.300000
edge 0 0 0 -0.900000 0.200000 1.300000
edge 0 0 0 0.100000 0.200000 1.300000
edge 0 0 0 0.100000 1.200000 -0.700000
edge 0 0 0 1.100000 -0.800000 0.300000
edge 0 0 0 0.100000 0.200000 0.300000
end

crystal
name Type_30/dumbell_6_529
ID Type_30/dumbell_6_529
cell 5 5 5 90 90 90
group P1
atom 1 7 0 0 0
atom 2 7 0.1 0.2 0.3
edge 0 0 0 -0.900000 -0.800000 -0.700000
edge 0 0 0 -0.900000 0.200000 0.300000
edge 0 0 0 -0.900000 0.200000 1.300000
edge 0 0 0 0.100000 1.200000 -0.700000
edge 0 0 0 0.100000 1.200000 0.300000
edge 0 0 0 1.100000 -0.800000 0.300000
edge 0 0 0 0.100000 0.200000 0.300000
end

crystal
name Type_31/dumbell_6_646
ID Type_31/dumbell_6_646
cell 5 5 5 90 90 90
group P1
atom 1 7 0 0 0
atom 2 7 0.1 0.2 0.3
edge 0 0 0 -0.900000 -0.800000 -0.700000
edge 0 0 0 -0.900000 0.200000 0.300000
edge 0 0 0 0.100000 -0.800000 0.300000
edge 0 0 0 0.100000 0.200000 1.300000
edge 0 0 0 0.100000 1.200000 -0.700000
edge 0 0 0 1.100000 0.200000 -0.700000
edge 0 0 0 0.100000 0.200000 0.300000
end

crystal
name Type_32/dumbell_6_659
ID Type_32/dumbell_6_659
cell 5 5 5 90 90 90
group P1
atom 1 7 0 0 0
atom 2 7 0.1 0.2 0.3
edge 0 0 0 -0.900000 -0.800000 -0.700000
edge 0 0 0 -0.900000 0.200000 0.300000
edge 0 0 0 0.100000 -0.800000 0.300000
edge 0 0 0 0.100000 1.200000 -0.700000
edge 0 0 0 1.100000 0.200000 -0.700000
edge 0 0 0 1.100000 1.200000 0.300000
edge 0 0 0 0.100000 0.200000 0.300000
end

crystal
name Type_33/dumbell_6_674
ID Type_33/dumbell_6_674
cell 5 5 5 90 90 90
group P1
atom 1 7 0 0 0
atom 2 7 0.1 0.2 0.3
edge 0 0 0 -0.900000 -0.800000 -0.700000
edge 0 0 0 -0.900000 0.200000 0.300000
edge 0 0 0 0.100000 -0.800000 1.300000
edge 0 0 0 0.100000 0.200000 1.300000
edge 0 0 0 0.100000 1.200000 0.300000
edge 0 0 0 1.100000 0.200000 -0.700000
edge 0 0 0 0.100000 0.200000 0.300000
end

crystal
name Type_34/dumbell_6_677
ID Type_34/dumbell_6_677
cell 5 5 5 90 90 90
group P1
atom 1 7 0 0 0
atom 2 7 0.1 0.2 0.3
edge 0 0 0 -0.900000 -0.800000 -0.700000
edge 0 0 0 -0.900000 0.200000 0.300000
edge 0 0 0 0.100000 -0.800000 1.300000
edge 0 0 0 0.100000 0.200000 1.300000
edge 0 0 0 1.100000 -0.800000 0.300000
edge 0 0 0 1.100000 0.200000 -0.700000
edge 0 0 0 0.100000 0.200000 0.300000
end

crystal
name Type_35/dumbell_6_679
ID Type_35/dumbell_6_679
cell 5 5 5 90 90 90
group P1
atom 1 7 0 0 0
atom 2 7 0.1 0.2 0.3
edge 0 0 0 -0.900000 -0.800000 -0.700000
edge 0 0 0 -0.900000 0.200000 0.300000
edge 0 0 0 0.100000 -0.800000 1.300000
edge 0 0 0 0.100000 0.200000 1.300000
edge 0 0 0 1.100000 0.200000 -0.700000
edge 0 0 0 1.100000 1.200000 0.300000
edge 0 0 0 0.100000 0.200000 0.300000
end

crystal
name Type_36/dumbell_6_681
ID Type_36/dumbell_6_681
cell 5 5 5 90 90 90
group P1
atom 1 7 0 0 0
atom 2 7 0.1 0.2 0.3
edge 0 0 0 -0.900000 -0.800000 -0.700000
edge 0 0 0 -0.900000 0.200000 0.300000
edge 0 0 0 0.100000 -0.800000 1.300000
edge 0 0 0 0.100000 1.200000 0.300000
edge 0 0 0 1.100000 -0.800000 0.300000
edge 0 0 0 1.100000 0.200000 -0.700000
edge 0 0 0 0.100000 0.200000 0.300000
end

crystal
name Type_37/dumbell_6_683
ID Type_37/dumbell_6_683
cell 5 5 5 90 90 90
group P1
atom 1 7 0 0 0
atom 2 7 0.1 0.2 0.3
edge 0 0 0 -0.900000 -0.800000 -0.700000
edge 0 0 0 -0.900000 0.200000 0.300000
edge 0 0 0 0.100000 -0.800000 1.300000
edge 0 0 0 0.100000 1.200000 0.300000
edge 0 0 0 1.100000 0.200000 -0.700000
edge 0 0 0 1.100000 1.200000 0.300000
edge 0 0 0 0.100000 0.200000 0.300000
end

crystal
name Type_38/dumbell_6_755
ID Type_38/dumbell_6_755
cell 5 5 5 90 90 90
group P1
atom 1 7 0 0 0
atom 2 7 0.1 0.2 0.3
edge 0 0 0 -0.900000 -0.800000 -0.700000
edge 0 0 0 -0.900000 0.200000 1.300000
edge 0 0 0 -0.900000 1.200000 0.300000
edge 0 0 0 0.100000 -0.800000 1.300000
edge 0 0 0 0.100000 0.200000 1.300000
edge 0 0 0 1.100000 0.200000 0.300000
edge 0 0 0 0.100000 0.200000 0.300000
end

crystal
name Type_39/dumbell_6_756
ID Type_39/dumbell_6_756
cell 5 5 5 90 90 90
group P1
atom 1 7 0 0 0
atom 2 7 0.1 0.2 0.3
edge 0 0 0 -0.900000 -0.800000 -0.700000
edge 0 0 0 -0.900000 0.200000 1.300000
edge 0 0 0 -0.900000 1.200000 0.300000
edge 0 0 0 0.100000 -0.800000 1.300000
edge 0 0 0 0.100000 1.200000 0.300000
edge 0 0 0 1.100000 0.200000 0.300000
edge 0 0 0 0.100000 0.200000 0.300000
end

crystal
name Type_40/dumbell_6_841
ID Type_40/dumbell_6_841
cell 5 5 5 90 90 90
group P1
atom 1 7 0 0 0
atom 2 7 0.1 0.2 0.3
edge 0 0 0 -0.900000 -0.800000 -0.700000
edge 0 0 0 -0.900000 0.200000 1.300000
edge 0 0 0 0.100000 0.200000 1.300000
edge 0 0 0 0.100000 1.200000 -0.700000
edge 0 0 0 0.100000 1.200000 0.300000
edge 0 0 0 1.100000 -0.800000 0.300000
edge 0 0 0 0.100000 0.200000 0.300000
end

crystal
name Type_1/dumbell_7_1
ID Type_1/dumbell_7_1
cell 5 5 5 90 90 90
group P1
atom 1 8 0 0 0
atom 2 8 0.1 0.2 0.3
edge 0 0 0 -0.900000 -0.800000 -0.700000
edge 0 0 0 -0.900000 -0.800000 0.300000
edge 0 0 0 -0.900000 0.200000 -0.700000
edge 0 0 0 -0.900000 0.200000 0.300000
edge 0 0 0 0.100000 -0.800000 -0.700000
edge 0 0 0 0.100000 -0.800000 0.300000
edge 0 0 0 0.100000 0.200000 -0.700000
edge 0 0 0 0.100000 0.200000 0.300000
end

crystal
name Type_2/dumbell_7_2
ID Type_2/dumbell_7_2
cell 5 5 5 90 90 90
group P1
atom 1 8 0 0 0
atom 2 8 0.1 0.2 0.3
edge 0 0 0 -0.900000 -0.800000 -0.700000
edge 0 0 0 -0.900000 -0.800000 0.300000
edge 0 0 0 -0.900000 0.200000 -0.700000
edge 0 0 0 -0.900000 0.200000 0.300000
edge 0 0 0 0.100000 -0.800000 -0.700000
edge 0 0 0 0.100000 -0.800000 0.300000
edge 0 0 0 0.100000 0.200000 1.300000
edge 0 0 0 0.100000 0.200000 0.300000
end

crystal
name Type_3/dumbell_7_4
ID Type_3/dumbell_7_4
cell 5 5 5 90 90 90
group P1
atom 1 8 0 0 0
atom 2 8 0.1 0.2 0.3
edge 0 0 0 -0.900000 -0.800000 -0.700000
edge 0 0 0 -0.900000 -0.800000 0.300000
edge 0 0 0 -0.900000 0.200000 -0.700000
edge 0 0 0 -0.900000 0.200000 0.300000
edge 0 0 0 0.100000 -0.800000 -0.700000
edge 0 0 0 0.100000 0.200000 1.300000
edge 0 0 0 0.100000 1.200000 0.300000
edge 0 0 0 0.100000 0.200000 0.300000
end

crystal
name Type_4/dumbell_7_20
ID Type_4/dumbell_7_20
cell 5 5 5 90 90 90
group P1
atom 1 8 0 0 0
atom 2 8 0.1 0.2 0.3
edge 0 0 0 -0.900000 -0.800000 -0.700000
edge 0 0 0 -0.900000 -0.800000 0.300000
edge 0 0 0 -0.900000 0.200000 -0.700000
edge 0 0 0 0.100000 -0.800000 -0.700000
edge 0 0 0 0.100000 0.200000 1.300000
edge 0 0 0 0.100000 1.200000 0.300000
edge 0 0 0 1.100000 0.200000 0.300000
edge 0 0 0 0.100000 0.200000 0.300000
end

crystal
name Type_5/dumbell_7_24
ID Type_5/dumbell_7_24
cell 5 5 5 90 90 90
group P1
atom 1 8 0 0 0
atom 2 8 0.1 0.2 0.3
edge 0 0 0 -0.900000 -0.800000 -0.700000
edge 0 0 0 -0.900000 -0.800000 0.300000
edge 0 0 0 -0.900000 0.200000 -0.700000
edge 0 0 0 0.100000 -0.800000 0.300000
edge 0 0 0 0.100000 0.200000 -0.700000
edge 0 0 0 0.100000 1.200000 1.300000
edge 0 0 0 1.100000 0.200000 0.300000
edge 0 0 0 0.100000 0.200000 0.300000
end

crystal
name Type_6/dumbell_7_25
ID Type_6/dumbell_7_25
cell 5 5 5 90 90 90
group P1
atom 1 8 0 0 0
atom 2 8 0.1 0.2 0.3
edge 0 0 0 -0.900000 -0.800000 -0.700000
edge 0 0 0 -0.900000 -0.800000 0.300000
edge 0 0 0 -0.900000 0.200000 -0.700000
edge 0 0 0 0.100000 -0.800000 0.300000
edge 0 0 0 0.100000 0.200000 1.300000
edge 0 0 0 0.100000 1.200000 -0.700000
edge 0 0 0 1.100000 0.200000 0.300000
edge 0 0 0 0.100000 0.200000 0.300000
end

crystal
name Type_7/dumbell_7_32
ID Type_7/dumbell_7_32
cell 5 5 5 90 90 90
group P1
atom 1 8 0 0 0
atom 2 8 0.1 0.2 0.3
edge 0 0 0 -0.900000 -0.800000 -0.700000
edge 0 0 0 -0.900000 -0.800000 0.300000
edge 0 0 0 -0.900000 0.200000 -0.700000
edge 0 0 0 0.100000 0.200000 1.300000
edge 0 0 0 0.100000 1.200000 0.300000
edge 0 0 0 0.100000 1.200000 1.300000
edge 0 0 0 1.100000 0.200000 0.300000
edge 0 0 0 0.100000 0.200000 0.300000
end

crystal
name Type_8/dumbell_7_37
ID Type_8/dumbell_7_37
cell 5 5 5 90 90 90
group P1
atom 1 8 0 0 0
atom 2 8 0.1 0.2 0.3
edge 0 0 0 -0.900000 -0.800000 -0.700000
edge 0 0 0 -0.900000 -0.800000 0.300000
edge 0 0 0 -0.900000 0.200000 0.300000
edge 0 0 0 -0.900000 0.200000 1.300000
edge 0 0 0 0.100000 -0.800000 0.300000
edge 0 0 0 0.100000 -0.800000 1.300000
edge 0 0 0 0.100000 0.200000 -0.700000
edge 0 0 0 0.100000 0.200000 0.300000
end

crystal
name Type_9/dumbell_7_39
ID Type_9/dumbell_7_39
cell 5 5 5 90 90 90
group P1
atom 1 8 0 0 0
atom 2 8 0.1 0.2 0.3
edge 0 0 0 -0.900000 -0.800000 -0.700000
edge 0 0 0 -0.900000 -0.800000 0.300000
edge 0 0 0 -0.900000 0.200000 0.300000
edge 0 0 0 -0.900000 0.200000 1.300000
edge 0 0 0 0.100000 -0.800000 0.300000
edge 0 0 0 0.100000 0.200000 -0.700000
edge 0 0 0 0.100000 1.200000 -0.700000
edge 0 0 0 0.100000 0.200000 0.300000
end

crystal
name Type_10/dumbell_7_41
ID Type_10/dumbell_7_41
cell 5 5 5 90 90 90
group P1
atom 1 8 0 0 0
atom 2 8 0.1 0.2 0.3
edge 0 0 0 -0.900000 -0.800000 -0.700000
edge 0 0 0 -0.900000 -0.800000 0.300000
edge 0 0 0 -0.900000 0.200000 0.300000
edge 0 0 0 -0.900000 0.200000 1.300000
edge 0 0 0 0.100000 -0.800000 0.300000
edge 0 0 0 0.100000 0.200000 1.300000
edge 0 0 0 0.100000 1.200000 -0.700000
edge 0 0 0 0.100000 0.200000 0.300000
end

crystal
name Type_11/dumbell_7_65
ID Type_11/dumbell_7_65
cell 5 5 5 90 90 90
group P1
atom 1 8 0 0 0
atom 2 8 0.1 0.2 0.3
edge 0 0 0 -0.900000 -0.800000 -0.700000
edge 0 0 0 -0.900000 -0.800000 0.300000
edge 0 0 0 -0.900000 0.200000 0.300000
edge 0 0 0 0.100000 -0.800000 0.300000
edge 0 0 0 0.100000 0.200000 1.300000
edge 0 0 0 0.100000 1.200000 -0.700000
edge 0 0 0 1.100000 0.200000 -0.700000
edge 0 0 0 0.100000 0.200000 0.300000
end

crystal
name Type_12/dumbell_7_69
ID Type_12/dumbell_7_69
cell 5 5 5 90 90 90
group P1
atom 1 8 0 0 0
atom 2 8 0.1 0.2 0.3
edge 0 0 0 -0.900000 -0.800000 -0.700000
edge 0 0 0 -0.900000 -0.800000 0.300000
edge 0 0 0 -0.900000 0.200000 0.300000
edge 0 0 0 0.100000 -0.800000 1.300000
edge 0 0 0 0.100000 0.200000 -0.700000
edge 0 0 0 0.100000 1.200000 0.300000
edge 0 0 0 1.100000 0.200000 -0.700000
edge 0 0 0 0.100000 0.200000 0.300000
end

crystal
name Type_13/dumbell_7_71
ID Type_13/dumbell_7_71
cell 5 5 5 90 90 90
group P1
atom 1 8 0 0 0
atom 2 8 0.1 0.2 0.3
edge 0 0 0 -0.900000 -0.800000 -0.700000
edge 0 0 0 -0.900000 -0.800000 0.300000
edge 0 0 0 -0.900000 0.200000 0.300000
edge 0 0 0 0.100000 -0.800000 1.300000
edge 0 0 0 0.100000 0.200000 1.300000
edge 0 0 0 0.100000 1.200000 0.300000
edge 0 0 0 1.100000 0.200000 -0.700000
edge 0 0 0 0.100000 0.200000 0.300000
end

crystal
name Type_14/dumbell_7_77
ID Type_14/dumbell_7_77
cell 5 5 5 90 90 90
group P1
atom 1 8 0 0 0
atom 2 8 0.1 0.2 0.3
edge 0 0 0 -0.900000 -0.800000 -0.700000
edge 0 0 0 -0.900000 -0.800000 0.300000
edge 0 0 0 -0.900000 0.200000 0.300000
edge 0 0 0 0.100000 0.200000 1.300000
edge 0 0 0 0.100000 1.200000 -0.700000
edge 0 0 0 0.100000 1.200000 0.300000
edge 0 0 0 1.100000 0.200000 -0.700000
edge 0 0 0 0.100000 0.200000 0.300000
end

crystal
name Type_15/dumbell_7_91
ID Type_15/dumbell_7_91
cell 5 5 5 90 90 90
group P1
atom 1 8 0 0 0
atom 2 8 0.1 0.2 0.3
edge 0 0 0 -0.900000 -0.800000 -0.700000
edge 0 0 0 -0.900000 -0.800000 0.300000
edge 0 0 0 -0.900000 0.200000 1.300000
edge 0 0 0 0.100000 -0.800000 1.300000
edge 0 0 0 0.100000 0.200000 -0.700000
edge 0 0 0 0.100000 1.200000 0.300000
edge 0 0 0 1.100000 0.200000 0.300000
edge 0 0 0 0.100000 0.200000 0.300000
end

crystal
name Type_16/dumbell_7_92
ID Type_16/dumbell_7_92
cell 5 5 5 90 90 90
group P1
atom 1 8 0 0 0
atom 2 8 0.1 0.2 0.3
edge 0 0 0 -0.900000 -0.800000 -0.700000
edge 0 0 0 -0.900000 -0.800000 0.300000
edge 0 0 0 -0.900000 0.200000 1.300000
edge 0 0 0 0.100000 -0.800000 1.300000
edge 0 0 0 0.100000 0.200000 1.300000
edge 0 0 0 0.100000 1.200000 0.300000
edge 0 0 0 1.100000 0.200000 0.300000
edge 0 0 0 0.100000 0.200000 0.300000
end

crystal
name Type_17/dumbell_7_93
ID Type_17/dumbell_7_93
cell 5 5 5 90 90 90
group P1
atom 1 8 0 0 0
atom 2 8 0.1 0.2 0.3
edge 0 0 0 -0.900000 -0.800000 -0.700000
edge 0 0 0 -0.900000 -0.800000 0.300000
edge 0 0 0 -0.900000 0.200000 1.300000
edge 0 0 0 0.100000 0.200000 -0.700000
edge 0 0 0 0.100000 1.200000 -0.700000
edge 0 0 0 0.100000 1.200000 0.300000
edge 0 0 0 1.100000 0.200000 0.300000
edge 0 0 0 0.100000 0.200000 0.300000
end

crystal
name Type_18/dumbell_7_95
ID Type_18/dumbell_7_95
cell 5 5 5 90 90 90
group P1
atom 1 8 0 0 0
atom 2 8 0.1 0.2 0.3
edge 0 0 0 -0.900000 -0.800000 -0.700000
edge 0 0 0 -0.900000 -0.800000 0.300000
edge 0 0 0 -0.900000 0.200000 1.300000
edge 0 0 0 0.100000 0.200000 1.300000
edge 0 0 0 0.100000 1.200000 -0.700000
edge 0 0 0 0.100000 1.200000 0.300000
edge 0 0 0 1.100000 0.200000 0.300000
edge 0 0 0 0.100000 0.200000 0.300000
end

crystal
name Type_19/dumbell_7_121
ID Type_19/dumbell_7_121
cell 5 5 5 90 90 90
group P1
atom 1 8 0 0 0
atom 2 8 0.1 0.2 0.3
edge 0 0 0 -0.900000 -0.800000 -0.700000
edge 0 0 0 -0.900000 -0.800000 0.300000
edge 0 0 0 0.100000 0.200000 -0.700000
edge 0 0 0 0.100000 1.200000 -0.700000
edge 0 0 0 0.100000 1.200000 0.300000
edge 0 0 0 1.100000 0.200000 -0.700000
edge 0 0 0 1.100000 0.200000 0.300000
edge 0 0 0 0.100000 0.200000 0.300000
end

crystal
name Type_20/dumbell_7_124
ID Type_20/dumbell_7_124
cell 5 5 5 90 90 90
group P1
atom 1 8 0 0 0
atom 2 8 0.1 0.2 0.3
edge 0 0 0 -0.900000 -0.800000 -0.700000
edge 0 0 0 -0.900000 -0.800000 0.300000
edge 0 0 0 0.100000 0.200000 -0.700000
edge 0 0 0 0.100000 1.200000 0.300000
edge 0 0 0 0.100000 1.200000 1.300000
edge 0 0 0 1.100000 0.200000 0.300000
edge 0 0 0 1.100000 0.200000 1.300000
edge 0 0 0 0.100000 0.200000 0.300000
end

crystal
name Type_21/dumbell_7_125
ID Type_21/dumbell_7_125
cell 5 5 5 90 90 90
group P1
atom 1 8 0 0 0
atom 2 8 0.1 0.2 0.3
edge 0 0 0 -0.900000 -0.800000 -0.700000
edge 0 0 0 -0.900000 -0.800000 0.300000
edge 0 0 0 0.100000 0.200000 1.300000
edge 0 0 0 0.100000 1.200000 -0.700000
edge 0 0 0 0.100000 1.200000 0.300000
edge 0 0 0 1.100000 0.200000 -0.700000
edge 0 0 0 1.100000 0.200000 0.300000
edge 0 0 0 0.100000 0.200000 0.300000
end

crystal
name Type_22/dumbell_7_232
ID Type_22/dumbell_7_232
cell 5 5 5 90 90 90
group P1
atom 1 8 0 0 0
atom 2 8 0.1 0.2 0.3
edge 0 0 0 -0.900000 -0.800000 -0.700000
edge 0 0 0 -0.900000 0.200000 0.300000
edge 0 0 0 -0.900000 0.200000 1.300000
edge 0 0 0 -0.900000 1.200000 0.300000
edge 0 0 0 0.100000 -0.800000 0.300000
edge 0 0 0 0.100000 0.200000 -0.700000
edge 0 0 0 0.100000 1.200000 1.300000
edge 0 0 0 0.100000 0.200000 0.300000
end

crystal
name Type_23/dumbell_7_233
ID Type_23/dumbell_7_233
cell 5 5 5 90 90 90
group P1
atom 1 8 0 0 0
atom 2 8 0.1 0.2 0.3
edge 0 0 0 -0.900000 -0.800000 -0.700000
edge 0 0 0 -0.900000 0.200000 0.300000
edge 0 0 0 -0.900000 0.200000 1.300000
edge 0 0 0 -0.900000 1.200000 0.300000
edge 0 0 0 0.100000 -0.800000 0.300000
edge 0 0 0 0.100000 0.200000 1.300000
edge 0 0 0 0.100000 1.200000 -0.700000
edge 0 0 0 0.100000 0.200000 0.300000
end

crystal
name Type_24/dumbell_7_253
ID Type_24/dumbell_7_253
cell 5 5 5 90 90 90
group P1
atom 1 8 0 0 0
atom 2 8 0.1 0.2 0.3
edge 0 0 0 -0.900000 -0.800000 -0.700000
edge 0 0 0 -0.900000 0.200000 0.300000
edge 0 0 0 -0.900000 0.200000 1.300000
edge 0 0 0 0.100000 -0.800000 0.300000
edge 0 0 0 0.100000 0.200000 -0.700000
edge 0 0 0 0.100000 1.200000 -0.700000
edge 0 0 0 1.100000 -0.800000 0.300000
edge 0 0 0 0.100000 0.200000 0.300000
end

crystal
name Type_25/dumbell_7_257
ID Type_25/dumbell_7_257
cell 5 5 5 90 90 90
group P1
atom 1 8 0 0 0
atom 2 8 0.1 0.2 0.3
edge 0 0 0 -0.900000 -0.800000 -0.700000
edge 0 0 0 -0.900000 0.200000 0.300000
edge 0 0 0 -0.900000 0.200000 1.300000
edge 0 0 0 0.100000 -0.800000 0.300000
edge 0 0 0 0.100000 0.200000 1.300000
edge 0 0 0 0.100000 1.200000 -0.700000
edge 0 0 0 1.100000 -0.800000 0.300000
edge 0 0 0 0.100000 0.200000 0.300000
end

crystal
name Type_26/dumbell_7_261
ID Type_26/dumbell_7_261
cell 5 5 5 90 90 90
group P1
atom 1 8 0 0 0
atom 2 8 0.1 0.2 0.3
edge 0 0 0 -0.900000 -0.800000 -0.700000
edge 0 0 0 -0.900000 0.200000 0.300000
edge 0 0 0 -0.900000 0.200000 1.300000
edge 0 0 0 0.100000 -0.800000 1.300000
edge 0 0 0 0.100000 0.200000 -0.700000
edge 0 0 0 0.100000 1.200000 0.300000
edge 0 0 0 1.100000 -0.800000 0.300000
edge 0 0 0 0.100000 0.200000 0.300000
end

crystal
name Type_27/dumbell_7_263
ID Type_27/dumbell_7_263
cell 5 5 5 90 90 90
group P1
atom 1 8 0 0 0
atom 2 8 0.1 0.2 0.3
edge 0 0 0 -0.900000 -0.800000 -0.700000
edge 0 0 0 -0.900000 0.200000 0.300000
edge 0 0 0 -0.900000 0.200000 1.300000
edge 0 0 0 0.100000 -0.800000 1.300000
edge 0 0 0 0.100000 0.200000 1.300000
edge 0 0 0 0.100000 1.200000 0.300000
edge 0 0 0 1.100000 -0.800000 0.300000
edge 0 0 0 0.100000 0.200000 0.300000
end

crystal
name Type_28/dumbell_7_267
ID Type_28/dumbell_7_267
cell 5 5 5 90 90 90
group P1
atom 1 8 0 0 0
atom 2 8 0.1 0.2 0.3
edge 0 0 0 -0.900000 -0.800000 -0.700000
edge 0 0 0 -0.900000 0.200000 0.300000
edge 0 0 0 -0.900000 0.200000 1.300000
edge 0 0 0 0.100000 0.200000 -0.700000
edge 0 0 0 0.100000 1.200000 0.300000
edge 0 0 0 0.100000 1.200000 1.300000
edge 0 0 0 1.100000 -0.800000 0.300000
edge 0 0 0 0.100000 0.200000 0.300000
end

crystal
name Type_29/dumbell_7_269
ID Type_29/dumbell_7_269
cell 5 5 5 90 90 90
group P1
atom 1 8 0 0 0
atom 2 8 0.1 0.2 0.3
edge 0 0 0 -0.900000 -0.800000 -0.700000
edge 0 0 0 -0.900000 0.200000 0.300000
edge 0 0 0 -0.900000 0.200000 1.300000
edge 0 0 0 0.100000 0.200000 1.300000
edge 0 0 0 0.100000 1.200000 -0.700000
edge 0 0 0 0.100000 1.200000 0.300000
edge 0 0 0 1.100000 -0.800000 0.300000
edge 0 0 0 0.100000 0.200000 0.300000
end

crystal
name Type_30/dumbell_7_339
ID Type_30/dumbell_7_339
cell 5 5 5 90 90 90
group P1
atom 1 8 0 0 0
atom 2 8 0.1 0.2 0.3
edge 0 0 0 -0.900000 -0.800000 -0.700000
edge 0 0 0 -0.900000 0.200000 0.300000
edge 0 0 0 0.100000 -0.800000 0.300000
edge 0 0 0 0.100000 0.200000 1.300000
edge 0 0 0 0.100000 1.200000 -0.700000
edge 0 0 0 1.100000 0.200000 -0.700000
edge 0 0 0 1.100000 1.200000 0.300000
edge 0 0 0 0.100000 0.200000 0.300000
end

crystal
name Type_31/dumbell_7_349
ID Type_31/dumbell_7_349
cell 5 5 5 90 90 90
group P1
atom 1 8 0 0 0
atom 2 8 0.1 0.2 0.3
edge 0 0 0 -0.900000 -0.800000 -0.700000
edge 0 0 0 -0.900000 0.200000 0.300000
edge 0 0 0 0.100000 -0.800000 1.300000
edge 0 0 0 0.100000 0.200000 1.300000
edge 0 0 0 0.100000 1.200000 0.300000
edge 0 0 0 1.100000 -0.800000 0.300000
edge 0 0 0 1.100000 0.200000 -0.700000
edge 0 0 0 0.100000 0.200000 0.300000
end

crystal
name Type_32/dumbell_7_351
ID Type_32/dumbell_7_351
cell 5 5 5 90 90 90
group P1
atom 1 8 0 0 0
atom 2 8 0.1 0.2 0.3
edge 0 0 0 -0.900000 -0.800000 -0.700000
edge 0 0 0 -0.900000 0.200000 0.300000
edge 0 0 0 0.100000 -0.800000 1.300000
edge 0 0 0 0.100000 0.200000 1.300000
edge 0 0 0 0.100000 1.200000 0.300000
edge 0 0 0 1.100000 0.200000 -0.700000
edge 0 0 0 1.100000 1.200000 0.300000
edge 0 0 0 0.100000 0.200000 0.300000
end

crystal
name Type_33/dumbell_7_380
ID Type_33/dumbell_7_380
cell 5 5 5 90 90 90
group P1
atom 1 8 0 0 0
atom 2 8 0.1 0.2 0.3
edge 0 0 0 -0.900000 -0.800000 -0.700000
edge 0 0 0 -0.900000 0.200000 1.300000
edge 0 0 0 -0.900000 1.200000 0.300000
edge 0 0 0 0.100000 -0.800000 1.300000
edge 0 0 0 0.100000 0.200000 1.300000
edge 0 0 0 0.100000 1.200000 0.300000
edge 0 0 0 1.100000 0.200000 0.300000
edge 0 0 0 0.100000 0.200000 0.300000
end

crystal
name Type_34/dumbell_7_413
ID Type_34/dumbell_7_413
cell 5 5 5 90 90 90
group P1
atom 1 8 0 0 0
atom 2 8 0.1 0.2 0.3
edge 0 0 0 -0.900000 -0.800000 -0.700000
edge 0 0 0 -0.900000 0.200000 1.300000
edge 0 0 0 0.100000 0.200000 1.300000
edge 0 0 0 0.100000 1.200000 -0.700000
edge 0 0 0 0.100000 1.200000 0.300000
edge 0 0 0 1.100000 -0.800000 0.300000
edge 0 0 0 1.100000 0.200000 0.300000
edge 0 0 0 0.100000 0.200000 0.300000
end
