# Supplementary material for: Isotopy classes for 3-periodic net embeddings
Source: Acta Crystallogr A Found Adv. 2020 Mar 5;76(Pt 3):275–301. doi: 10.1107/S2053273320000625 (PMC7233014; doi:10.1107/S2053273320000625)
Supplement: Supplementary file 4 [file a-76-00275-sup4.txt]

#Supporting information for "Isotopy classes for 3-periodic net embeddings" by I.A. Baburin, S.C. Power and D.M. Proserpio
#coordinates for n-grids (corresponding to beta values) from Table 1

crystal
name pcu-2fold
cell 10 10 10 90 90 90
group Im-3m
atom 1 6 0 0 0 
edge 1 1 0 0 
edge 1 0 1 0 
edge 1 0 0 1 
end

crystal
name pcu-3fold
cell 8.164965809277261 8.164965809277261 5.773502691896258 90 90 120
group P-31m
atom 1 6 0 0 0 
edge 1 1 0 1 
edge 1 0 1 1 
edge 1 1 1 -1 
end

crystal
name pcu-c4-1/P4332 - R32
cell 5.0000 5.0000 5.0000 90.000 90.000 90.000
group P4332
atom 1 6 0.12500 0.12500 0.12500
edge 1 -0.87500 0.12500 0.12500
edge 1 0.12500 -0.87500 0.12500
edge 1 0.12500 0.12500 -0.87500
edge 1 0.12500 0.12500 1.12500
edge 1 0.12500 1.12500 0.12500
edge 1 1.12500 0.12500 0.12500
end

crystal
name pcu-c4-2/R-3m - R-3m (4c)
cell 7.0711 7.0711 2.1635 90.000 90.000 120.000
group R-3m
atom 1 6 0.00000 0.00000 0.00000
edge 1 -0.66667 -0.33333 -1.33333
edge 1 0.33333 -0.33333 -1.33333
edge 1 0.33333 0.66667 -1.33333
edge 1 -0.33333 -0.66667 1.33333
edge 1 -0.33333 0.33333 1.33333
edge 1 0.66667 0.33333 1.33333
end

crystal
name pcu-c4-3/class IIb/Cmca - Cm
cell 7.0711 7.0711 5.0000 90.000 90.000 90.000
group Cmca
atom 1 6 0.00000 0.12500 0.12500
edge 1 0.00000 0.12500 -0.87500
edge 1 0.00000 0.12500 1.12500
edge 1 -0.50000 -0.37500 0.12500
edge 1 -0.50000 0.62500 0.12500
edge 1 0.50000 -0.37500 0.12500
edge 1 0.50000 0.62500 0.12500
end

crystal
name pcu-c5-I
cell 7.0711 7.0711 8.6603 90.000 90.000 120.000
group R32
atom 1 6 0.00000 0.00000 0.20000
edge 1 -0.66667 -0.33333 -0.13333
edge 1 0.33333 -0.33333 -0.13333
edge 1 0.33333 0.66667 -0.13333
edge 1 -0.33333 -0.66667 0.53333
edge 1 -0.33333 0.33333 0.53333
edge 1 0.66667 0.33333 0.53333
atom 2 6 0.26667 0.33333 0.33333
edge 2 -0.39999 0.00000 0.00000
edge 2 0.60001 0.00000 0.00000
edge 2 0.60001 1.00000 0.00000
edge 2 -0.06666 -0.33333 0.66667
edge 2 -0.06666 0.66667 0.66667
edge 2 0.93334 0.66667 0.66667
end

crystal
name pcu-c5-II
cell 7.0711 7.0711 5.0000 90.000 90.000 90.000
group C2/m
atom 1 6 0.60000 0.00000 0.30000
edge 1 0.60000 0.00000 -0.70000
edge 1 0.60000 0.00000 1.30000
edge 1 0.10000 -0.50000 0.30000
edge 1 0.10000 0.50000 0.30000
edge 1 1.10000 -0.50000 0.30000
edge 1 1.10000 0.50000 0.30000
atom 2 6 0.80000 0.00000 0.10000
edge 2 0.80000 0.00000 -0.90000
edge 2 0.80000 0.00000 1.10000
edge 2 0.30000 -0.50000 0.10000
edge 2 0.30000 0.50000 0.10000
edge 2 1.30000 -0.50000 0.10000
edge 2 1.30000 0.50000 0.10000
atom 3 6 0.00000 0.00000 0.50000
edge 3 0.00000 0.00000 -0.50000
edge 3 0.00000 0.00000 1.50000
edge 3 -0.50000 -0.50000 0.50000
edge 3 -0.50000 0.50000 0.50000
edge 3 0.50000 -0.50000 0.50000
edge 3 0.50000 0.50000 0.50000
end

crystal
name pcu-c5-III
cell 7.0711 7.0711 8.6603 90.000 90.000 120.000
group R32
atom 1 6 0.00000 0.00000 0.40000
edge 1 -0.66667 -0.33333 0.06667
edge 1 0.33333 -0.33333 0.06667
edge 1 0.33333 0.66667 0.06667
edge 1 -0.33333 -0.66667 0.73333
edge 1 -0.33333 0.33333 0.73333
edge 1 0.66667 0.33333 0.73333
atom 2 6 0.80000 0.80000 0.00000
edge 2 0.13333 0.46667 -0.33333
edge 2 1.13333 0.46667 -0.33333
edge 2 1.13333 1.46667 -0.33333
edge 2 0.46667 0.13333 0.33333
edge 2 0.46667 1.13333 0.33333
edge 2 1.46667 1.13333 0.33333
end

crystal
name pcu-c5-IV
cell 7.0711 7.0711 5.0000 90.000 90.000 90.000
group C2
atom 1 6 0.90000 0.70000 0.40000
edge 1 0.90000 0.70000 -0.60000
edge 1 0.90000 0.70000 1.40000
edge 1 0.40000 0.20000 0.40000
edge 1 0.40000 1.20000 0.40000
edge 1 1.40000 0.20000 0.40000
edge 1 1.40000 1.20000 0.40000
atom 2 6 0.00000 0.00000 0.00000
edge 2 0.00000 0.00000 -1.00000
edge 2 0.00000 0.00000 1.00000
edge 2 -0.50000 -0.50000 0.00000
edge 2 -0.50000 0.50000 0.00000
edge 2 0.50000 -0.50000 0.00000
edge 2 0.50000 0.50000 0.00000
atom 3 6 0.90000 0.30000 0.80000
edge 3 0.90000 0.30000 -0.20000
edge 3 0.90000 0.30000 1.80000
edge 3 0.40000 -0.20000 0.80000
edge 3 0.40000 0.80000 0.80000
edge 3 1.40000 -0.20000 0.80000
edge 3 1.40000 0.80000 0.80000
end

crystal
name pcu-c5-V/translation-transitive
cell 7.0711 7.0711 1.7321 90.000 90.000 120.000
group R-3m
atom 1 6 0.00000 0.00000 0.00000
edge 1 -0.66667 -0.33333 1.66667
edge 1 0.33333 -0.33333 1.66667
edge 1 0.33333 0.66667 1.66667
edge 1 -0.33333 -0.66667 -1.66667
edge 1 -0.33333 0.33333 -1.66667
edge 1 0.66667 0.33333 -1.66667
end

crystal
name pcu-c5-VI
cell 5.0000 5.0000 5.0000 90.000 90.000 90.000
group P-1
atom 1 6 0.70000 0.40000 0.10000
edge 1 -0.30000 0.40000 0.10000
edge 1 0.70000 -0.60000 0.10000
edge 1 0.70000 0.40000 -0.90000
edge 1 0.70000 0.40000 1.10000
edge 1 0.70000 1.40000 0.10000
edge 1 1.70000 0.40000 0.10000
atom 2 6 0.90000 0.20000 0.70000
edge 2 -0.10000 0.20000 0.70000
edge 2 0.90000 -0.80000 0.70000
edge 2 0.90000 0.20000 -0.30000
edge 2 0.90000 0.20000 1.70000
edge 2 0.90000 1.20000 0.70000
edge 2 1.90000 0.20000 0.70000
atom 3 6 0.50000 0.00000 0.50000
edge 3 -0.50000 0.00000 0.50000
edge 3 0.50000 -1.00000 0.50000
edge 3 0.50000 0.00000 -0.50000
edge 3 0.50000 0.00000 1.50000
edge 3 0.50000 1.00000 0.50000
edge 3 1.50000 0.00000 0.50000
end

crystal
name pcu-c5-VII
cell 7.0711 7.0711 5.0000 90.000 90.000 90.000
group C2
atom 1 6 0.20000 0.50000 0.90000
edge 1 0.20000 0.50000 -0.10000
edge 1 0.20000 0.50000 1.90000
edge 1 -0.30000 0.00000 0.90000
edge 1 -0.30000 1.00000 0.90000
edge 1 0.70000 0.00000 0.90000
edge 1 0.70000 1.00000 0.90000
atom 2 6 0.20000 0.70000 0.70000
edge 2 0.20000 0.70000 -0.30000
edge 2 0.20000 0.70000 1.70000
edge 2 -0.30000 0.20000 0.70000
edge 2 -0.30000 1.20000 0.70000
edge 2 0.70000 0.20000 0.70000
edge 2 0.70000 1.20000 0.70000
atom 3 6 0.00000 0.10000 0.50000
edge 3 0.00000 0.10000 -0.50000
edge 3 0.00000 0.10000 1.50000
edge 3 -0.50000 -0.40000 0.50000
edge 3 -0.50000 0.60000 0.50000
edge 3 0.50000 -0.40000 0.50000
edge 3 0.50000 0.60000 0.50000
end

crystal
name pcu-c5-VIII/translation-transitive
cell 3.3166 7.0711 5.0000 90.000 154.760 90.000
group I2/m
atom 1 6 0.00000 0.00000 0.00000
edge 1 0.00000 0.00000 -1.00000
edge 1 0.00000 0.00000 1.00000
edge 1 -2.50000 -0.50000 -1.50000
edge 1 -2.50000 0.50000 -1.50000
edge 1 2.50000 -0.50000 1.50000
edge 1 2.50000 0.50000 1.50000
end

crystal
name pcu-c5-IX
cell 7.0711 7.0711 5.0000 90.000 90.000 90.000
group C2/m
atom 1 6 0.30000 0.00000 0.30000
edge 1 0.30000 0.00000 -0.70000
edge 1 0.30000 0.00000 1.30000
edge 1 -0.20000 -0.50000 0.30000
edge 1 -0.20000 0.50000 0.30000
edge 1 0.80000 -0.50000 0.30000
edge 1 0.80000 0.50000 0.30000
atom 2 6 0.50000 0.00000 0.50000
edge 2 0.50000 0.00000 -0.50000
edge 2 0.50000 0.00000 1.50000
edge 2 0.00000 -0.50000 0.50000
edge 2 0.00000 0.50000 0.50000
edge 2 1.00000 -0.50000 0.50000
edge 2 1.00000 0.50000 0.50000
atom 3 6 0.90000 0.00000 0.10000
edge 3 0.90000 0.00000 -0.90000
edge 3 0.90000 0.00000 1.10000
edge 3 0.40000 -0.50000 0.10000
edge 3 0.40000 0.50000 0.10000
edge 3 1.40000 -0.50000 0.10000
edge 3 1.40000 0.50000 0.10000
end

crystal
name pcu-c6-1
cell 7.0711 7.0711 8.6602 90.000 90.000 120.000
group R32
atom 1 6 0.00000 0.00000 0.00000
edge 1 0.66667 0.33333 0.33333
edge 1 -0.33333 0.33333 0.33333
edge 1 -0.66667 -0.33333 -0.33333
edge 1 0.33333 -0.33333 -0.33333
edge 1 -0.33333 -0.66667 0.33333
edge 1 0.33333 0.66667 -0.33333
atom 2 6 0.00000 0.00000 0.16667
edge 2 0.66667 0.33333 0.50000
edge 2 -0.66667 -0.33333 -0.16666
edge 2 -0.33333 0.33333 0.50000
edge 2 0.33333 -0.33333 -0.16666
edge 2 -0.33333 -0.66667 0.50000
edge 2 0.33333 0.66667 -0.16666
atom 3 6 0.83333 0.83333 0.50000
edge 3 1.50000 1.16666 0.83333
edge 3 0.50000 0.16666 0.83333
edge 3 0.16666 0.50000 0.16667
edge 3 1.16666 1.50000 0.16667
edge 3 0.50000 1.16666 0.83333
edge 3 1.16666 0.50000 0.16667
end

crystal
name pcu-c6-2
cell 7.0711 7.0711 5.0000 90.000 90.000 90.000
group C2221
atom 1 6 0.58333 0.16667 0.16667
edge 1 0.08333 0.66667 0.16667
edge 1 1.08333 -0.33333 0.16667
edge 1 0.08333 -0.33333 0.16667
edge 1 1.08333 0.66667 0.16667
edge 1 0.58333 0.16667 1.16667
edge 1 0.58333 0.16667 -0.83333
atom 2 6 0.08333 0.00000 0.50000
edge 2 -0.41667 0.50000 0.50000
edge 2 0.58333 -0.50000 0.50000
edge 2 -0.41667 -0.50000 0.50000
edge 2 0.58333 0.50000 0.50000
edge 2 0.08333 0.00000 1.50000
edge 2 0.08333 0.00000 -0.50000
end

crystal
name pcu-c6-3
cell 7.0711 7.0711 5.0000 90.000 90.000 90.000
group C2/m
atom 1 6 0.41667 0.00000 0.75000
edge 1 -0.08333 -0.50000 0.75000
edge 1 0.91667 0.50000 0.75000
edge 1 0.41667 0.00000 1.75000
edge 1 0.41667 0.00000 -0.25000
edge 1 -0.08333 0.50000 0.75000
edge 1 0.91667 -0.50000 0.75000
atom 2 6 0.25000 0.00000 0.08333
edge 2 -0.25000 -0.50000 0.08333
edge 2 0.75000 0.50000 0.08333
edge 2 0.25000 0.00000 1.08333
edge 2 0.25000 0.00000 -0.91667
edge 2 -0.25000 0.50000 0.08333
edge 2 0.75000 -0.50000 0.08333
atom 3 6 0.08333 0.00000 0.58333
edge 3 -0.41667 -0.50000 0.58333
edge 3 0.58333 0.50000 0.58333
edge 3 0.08333 0.00000 1.58333
edge 3 0.08333 0.00000 -0.41667
edge 3 -0.41667 0.50000 0.58333
edge 3 0.58333 -0.50000 0.58333
end

crystal
name pcu-c6-4
cell 5.0000 5.0000 5.0000 90.000 90.000 90.000
group P1
atom 1 6 0.00000 0.00000 0.00000
edge 1 1.00000 0.00000 0.00000
edge 1 -1.00000 0.00000 0.00000
edge 1 0.00000 -1.00000 0.00000
edge 1 0.00000 1.00000 0.00000
edge 1 0.00000 0.00000 -1.00000
edge 1 0.00000 0.00000 1.00000
atom 2 6 0.16667 0.66667 0.83333
edge 2 1.16667 0.66667 0.83333
edge 2 -0.83333 0.66667 0.83333
edge 2 0.16667 -0.33333 0.83333
edge 2 0.16667 1.66667 0.83333
edge 2 0.16667 0.66667 -0.16667
edge 2 0.16667 0.66667 1.83333
atom 3 6 0.33333 0.33333 0.16667
edge 3 1.33333 0.33333 0.16667
edge 3 -0.66667 0.33333 0.16667
edge 3 0.33333 -0.66667 0.16667
edge 3 0.33333 1.33333 0.16667
edge 3 0.33333 0.33333 -0.83333
edge 3 0.33333 0.33333 1.16667
atom 4 6 0.50000 0.83333 0.33333
edge 4 1.50000 0.83333 0.33333
edge 4 -0.50000 0.83333 0.33333
edge 4 0.50000 -0.16667 0.33333
edge 4 0.50000 1.83333 0.33333
edge 4 0.50000 0.83333 -0.66667
edge 4 0.50000 0.83333 1.33333
atom 5 6 0.66667 0.16667 0.50000
edge 5 1.66667 0.16667 0.50000
edge 5 -0.33333 0.16667 0.50000
edge 5 0.66667 -0.83333 0.50000
edge 5 0.66667 1.16667 0.50000
edge 5 0.66667 0.16667 -0.50000
edge 5 0.66667 0.16667 1.50000
atom 6 6 0.83333 0.50000 0.66667
edge 6 1.83333 0.50000 0.66667
edge 6 -0.16667 0.50000 0.66667
edge 6 0.83333 -0.50000 0.66667
edge 6 0.83333 1.50000 0.66667
edge 6 0.83333 0.50000 -0.33333
edge 6 0.83333 0.50000 1.66667
end

crystal
name pcu-c6-6
cell 5.0000 5.0000 5.0000 90.000 90.000 90.000
group P1
atom 1 6 0.00000 0.00000 0.00000
edge 1 1.00000 0.00000 0.00000
edge 1 -1.00000 0.00000 0.00000
edge 1 0.00000 -1.00000 0.00000
edge 1 0.00000 1.00000 0.00000
edge 1 0.00000 0.00000 -1.00000
edge 1 0.00000 0.00000 1.00000
atom 2 6 0.16667 0.66667 0.83333
edge 2 1.16667 0.66667 0.83333
edge 2 -0.83333 0.66667 0.83333
edge 2 0.16667 -0.33333 0.83333
edge 2 0.16667 1.66667 0.83333
edge 2 0.16667 0.66667 -0.16667
edge 2 0.16667 0.66667 1.83333
atom 3 6 0.33333 0.33333 0.33333
edge 3 1.33333 0.33333 0.33333
edge 3 -0.66667 0.33333 0.33333
edge 3 0.33333 -0.66667 0.33333
edge 3 0.33333 1.33333 0.33333
edge 3 0.33333 0.33333 -0.66667
edge 3 0.33333 0.33333 1.33333
atom 4 6 0.50000 0.16667 0.66667
edge 4 1.50000 0.16667 0.66667
edge 4 -0.50000 0.16667 0.66667
edge 4 0.50000 -0.83333 0.66667
edge 4 0.50000 1.16667 0.66667
edge 4 0.50000 0.16667 -0.33333
edge 4 0.50000 0.16667 1.66667
atom 5 6 0.66667 0.83333 0.50000
edge 5 1.66667 0.83333 0.50000
edge 5 -0.33333 0.83333 0.50000
edge 5 0.66667 -0.16667 0.50000
edge 5 0.66667 1.83333 0.50000
edge 5 0.66667 0.83333 -0.50000
edge 5 0.66667 0.83333 1.50000
atom 6 6 0.83333 0.50000 0.16667
edge 6 1.83333 0.50000 0.16667
edge 6 -0.16667 0.50000 0.16667
edge 6 0.83333 -0.50000 0.16667
edge 6 0.83333 1.50000 0.16667
edge 6 0.83333 0.50000 -0.83333
edge 6 0.83333 0.50000 1.16667
end

crystal
name pcu-c6-7
cell 5.0000 5.0000 5.0000 90.000 90.000 90.000
group P1
atom 1 6 0.00000 0.00000 0.00000
edge 1 1.00000 0.00000 0.00000
edge 1 -1.00000 0.00000 0.00000
edge 1 0.00000 -1.00000 0.00000
edge 1 0.00000 1.00000 0.00000
edge 1 0.00000 0.00000 -1.00000
edge 1 0.00000 0.00000 1.00000
atom 2 6 0.16667 0.66667 0.83333
edge 2 1.16667 0.66667 0.83333
edge 2 -0.83333 0.66667 0.83333
edge 2 0.16667 -0.33333 0.83333
edge 2 0.16667 1.66667 0.83333
edge 2 0.16667 0.66667 -0.16667
edge 2 0.16667 0.66667 1.83333
atom 3 6 0.33333 0.50000 0.66667
edge 3 1.33333 0.50000 0.66667
edge 3 -0.66667 0.50000 0.66667
edge 3 0.33333 -0.50000 0.66667
edge 3 0.33333 1.50000 0.66667
edge 3 0.33333 0.50000 -0.33333
edge 3 0.33333 0.50000 1.66667
atom 4 6 0.50000 0.33333 0.16667
edge 4 1.50000 0.33333 0.16667
edge 4 -0.50000 0.33333 0.16667
edge 4 0.50000 -0.66667 0.16667
edge 4 0.50000 1.33333 0.16667
edge 4 0.50000 0.33333 -0.83333
edge 4 0.50000 0.33333 1.16667
atom 5 6 0.66667 0.16667 0.50000
edge 5 1.66667 0.16667 0.50000
edge 5 -0.33333 0.16667 0.50000
edge 5 0.66667 -0.83333 0.50000
edge 5 0.66667 1.16667 0.50000
edge 5 0.66667 0.16667 -0.50000
edge 5 0.66667 0.16667 1.50000
atom 6 6 0.83333 0.83333 0.33333
edge 6 1.83333 0.83333 0.33333
edge 6 -0.16667 0.83333 0.33333
edge 6 0.83333 -0.16667 0.33333
edge 6 0.83333 1.83333 0.33333
edge 6 0.83333 0.83333 -0.66667
edge 6 0.83333 0.83333 1.33333
end

crystal
name pcu-c6-8
cell 5.0000 7.0711 7.0711 90.000 90.000 90.000
group Aba2
atom 1 6 0.00000 0.00000 0.00000
edge 1 0.00000 0.50000 -0.50000
edge 1 0.00000 -0.50000 0.50000
edge 1 0.00000 -0.50000 -0.50000
edge 1 0.00000 0.50000 0.50000
edge 1 -1.00000 0.00000 0.00000
edge 1 1.00000 0.00000 0.00000
atom 2 6 0.83333 0.91667 0.75000
edge 2 0.83333 1.41667 0.25000
edge 2 0.83333 0.41667 1.25000
edge 2 0.83333 0.41667 0.25000
edge 2 0.83333 1.41667 1.25000
edge 2 -0.16667 0.91667 0.75000
edge 2 1.83333 0.91667 0.75000
end

crystal
name pcu-c6-9
cell 5.0000 5.0000 5.0000 90.000 90.000 90.000
group P-1
atom 1 6 0.91667 0.08333 0.08333
edge 1 1.91667 0.08333 0.08333
edge 1 -0.08333 0.08333 0.08333
edge 1 0.91667 -0.91667 0.08333
edge 1 0.91667 1.08333 0.08333
edge 1 0.91667 0.08333 -0.91667
edge 1 0.91667 0.08333 1.08333
atom 2 6 0.25000 0.41667 0.75000
edge 2 1.25000 0.41667 0.75000
edge 2 -0.75000 0.41667 0.75000
edge 2 0.25000 -0.58333 0.75000
edge 2 0.25000 1.41667 0.75000
edge 2 0.25000 0.41667 -0.25000
edge 2 0.25000 0.41667 1.75000
atom 3 6 0.41667 0.25000 0.41667
edge 3 1.41667 0.25000 0.41667
edge 3 -0.58333 0.25000 0.41667
edge 3 0.41667 -0.75000 0.41667
edge 3 0.41667 1.25000 0.41667
edge 3 0.41667 0.25000 -0.58333
edge 3 0.41667 0.25000 1.41667
end

crystal
name pcu-c6-10
cell 5.0000 5.0000 5.0000 90.000 90.000 90.000
group P1
atom 1 6 0.00000 0.00000 0.00000
edge 1 1.00000 0.00000 0.00000
edge 1 -1.00000 0.00000 0.00000
edge 1 0.00000 -1.00000 0.00000
edge 1 0.00000 1.00000 0.00000
edge 1 0.00000 0.00000 -1.00000
edge 1 0.00000 0.00000 1.00000
atom 2 6 0.16667 0.83333 0.83333
edge 2 1.16667 0.83333 0.83333
edge 2 -0.83333 0.83333 0.83333
edge 2 0.16667 -0.16667 0.83333
edge 2 0.16667 1.83333 0.83333
edge 2 0.16667 0.83333 -0.16667
edge 2 0.16667 0.83333 1.83333
atom 3 6 0.33333 0.33333 0.50000
edge 3 1.33333 0.33333 0.50000
edge 3 -0.66667 0.33333 0.50000
edge 3 0.33333 -0.66667 0.50000
edge 3 0.33333 1.33333 0.50000
edge 3 0.33333 0.33333 -0.50000
edge 3 0.33333 0.33333 1.50000
atom 4 6 0.50000 0.50000 0.66667
edge 4 1.50000 0.50000 0.66667
edge 4 -0.50000 0.50000 0.66667
edge 4 0.50000 -0.50000 0.66667
edge 4 0.50000 1.50000 0.66667
edge 4 0.50000 0.50000 -0.33333
edge 4 0.50000 0.50000 1.66667
atom 5 6 0.66667 0.16667 0.16667
edge 5 1.66667 0.16667 0.16667
edge 5 -0.33333 0.16667 0.16667
edge 5 0.66667 -0.83333 0.16667
edge 5 0.66667 1.16667 0.16667
edge 5 0.66667 0.16667 -0.83333
edge 5 0.66667 0.16667 1.16667
atom 6 6 0.83333 0.66667 0.33333
edge 6 1.83333 0.66667 0.33333
edge 6 -0.16667 0.66667 0.33333
edge 6 0.83333 -0.33333 0.33333
edge 6 0.83333 1.66667 0.33333
edge 6 0.83333 0.66667 -0.66667
edge 6 0.83333 0.66667 1.33333
end

crystal
name pcu-c6-11
cell 7.0711 7.0711 5.0000 90.000 90.000 90.000
group C2
atom 1 6 0.58333 0.00000 0.33333
edge 1 0.08333 -0.50000 0.33333
edge 1 1.08333 0.50000 0.33333
edge 1 0.58333 0.00000 1.33333
edge 1 0.58333 0.00000 -0.66667
edge 1 0.08333 0.50000 0.33333
edge 1 1.08333 -0.50000 0.33333
atom 2 6 0.00000 0.25000 0.00000
edge 2 -0.50000 -0.25000 0.00000
edge 2 0.50000 0.75000 0.00000
edge 2 0.00000 0.25000 1.00000
edge 2 0.00000 0.25000 -1.00000
edge 2 -0.50000 0.75000 0.00000
edge 2 0.50000 -0.25000 0.00000
atom 3 6 0.16667 0.91667 0.83333
edge 3 -0.33333 0.41667 0.83333
edge 3 0.66667 1.41667 0.83333
edge 3 0.16667 0.91667 1.83333
edge 3 0.16667 0.91667 -0.16667
edge 3 -0.33333 1.41667 0.83333
edge 3 0.66667 0.41667 0.83333
atom 4 6 0.00000 0.91667 0.50000
edge 4 -0.50000 0.41667 0.50000
edge 4 0.50000 1.41667 0.50000
edge 4 0.00000 0.91667 1.50000
edge 4 0.00000 0.91667 -0.50000
edge 4 -0.50000 1.41667 0.50000
edge 4 0.50000 0.41667 0.50000
end

crystal
name pcu-c6-12
cell 5.0000 5.0000 5.0000 90.000 90.000 90.000
group P1
atom 1 6 0.00000 0.00000 0.00000
edge 1 1.00000 0.00000 0.00000
edge 1 -1.00000 0.00000 0.00000
edge 1 0.00000 -1.00000 0.00000
edge 1 0.00000 1.00000 0.00000
edge 1 0.00000 0.00000 -1.00000
edge 1 0.00000 0.00000 1.00000
atom 2 6 0.16667 0.66667 0.83333
edge 2 1.16667 0.66667 0.83333
edge 2 -0.83333 0.66667 0.83333
edge 2 0.16667 -0.33333 0.83333
edge 2 0.16667 1.66667 0.83333
edge 2 0.16667 0.66667 -0.16667
edge 2 0.16667 0.66667 1.83333
atom 3 6 0.33333 0.33333 0.16667
edge 3 1.33333 0.33333 0.16667
edge 3 -0.66667 0.33333 0.16667
edge 3 0.33333 -0.66667 0.16667
edge 3 0.33333 1.33333 0.16667
edge 3 0.33333 0.33333 -0.83333
edge 3 0.33333 0.33333 1.16667
atom 4 6 0.50000 0.83333 0.66667
edge 4 1.50000 0.83333 0.66667
edge 4 -0.50000 0.83333 0.66667
edge 4 0.50000 -0.16667 0.66667
edge 4 0.50000 1.83333 0.66667
edge 4 0.50000 0.83333 -0.33333
edge 4 0.50000 0.83333 1.66667
atom 5 6 0.66667 0.50000 0.50000
edge 5 1.66667 0.50000 0.50000
edge 5 -0.33333 0.50000 0.50000
edge 5 0.66667 -0.50000 0.50000
edge 5 0.66667 1.50000 0.50000
edge 5 0.66667 0.50000 -0.50000
edge 5 0.66667 0.50000 1.50000
atom 6 6 0.83333 0.16667 0.33333
edge 6 1.83333 0.16667 0.33333
edge 6 -0.16667 0.16667 0.33333
edge 6 0.83333 -0.83333 0.33333
edge 6 0.83333 1.16667 0.33333
edge 6 0.83333 0.16667 -0.66667
edge 6 0.83333 0.16667 1.33333
end

crystal
name pcu-c6-13
cell 5.0000 5.0000 5.0000 90.000 90.000 90.000
group P1
atom 1 6 0.00000 0.00000 0.00000
edge 1 1.00000 0.00000 0.00000
edge 1 -1.00000 0.00000 0.00000
edge 1 0.00000 -1.00000 0.00000
edge 1 0.00000 1.00000 0.00000
edge 1 0.00000 0.00000 -1.00000
edge 1 0.00000 0.00000 1.00000
atom 2 6 0.16667 0.66667 0.83333
edge 2 1.16667 0.66667 0.83333
edge 2 -0.83333 0.66667 0.83333
edge 2 0.16667 -0.33333 0.83333
edge 2 0.16667 1.66667 0.83333
edge 2 0.16667 0.66667 -0.16667
edge 2 0.16667 0.66667 1.83333
atom 3 6 0.33333 0.16667 0.33333
edge 3 1.33333 0.16667 0.33333
edge 3 -0.66667 0.16667 0.33333
edge 3 0.33333 -0.83333 0.33333
edge 3 0.33333 1.16667 0.33333
edge 3 0.33333 0.16667 -0.66667
edge 3 0.33333 0.16667 1.33333
atom 4 6 0.50000 0.50000 0.66667
edge 4 1.50000 0.50000 0.66667
edge 4 -0.50000 0.50000 0.66667
edge 4 0.50000 -0.50000 0.66667
edge 4 0.50000 1.50000 0.66667
edge 4 0.50000 0.50000 -0.33333
edge 4 0.50000 0.50000 1.66667
atom 5 6 0.66667 0.83333 0.50000
edge 5 1.66667 0.83333 0.50000
edge 5 -0.33333 0.83333 0.50000
edge 5 0.66667 -0.16667 0.50000
edge 5 0.66667 1.83333 0.50000
edge 5 0.66667 0.83333 -0.50000
edge 5 0.66667 0.83333 1.50000
atom 6 6 0.83333 0.33333 0.16667
edge 6 1.83333 0.33333 0.16667
edge 6 -0.16667 0.33333 0.16667
edge 6 0.83333 -0.66667 0.16667
edge 6 0.83333 1.33333 0.16667
edge 6 0.83333 0.33333 -0.83333
edge 6 0.83333 0.33333 1.16667
end

crystal
name pcu-c6-14
cell 5.0000 5.0000 5.0000 90.000 90.000 90.000
group P21/n
atom 1 6 0.00000 0.00000 0.00000
edge 1 0.00000 -1.00000 0.00000
edge 1 0.00000 1.00000 0.00000
edge 1 -1.00000 0.00000 0.00000
edge 1 1.00000 0.00000 0.00000
edge 1 0.00000 0.00000 -1.00000
edge 1 0.00000 0.00000 1.00000
atom 2 6 0.66667 0.83333 0.83333
edge 2 0.66667 -0.16667 0.83333
edge 2 0.66667 1.83333 0.83333
edge 2 -0.33333 0.83333 0.83333
edge 2 1.66667 0.83333 0.83333
edge 2 0.66667 0.83333 -0.16667
edge 2 0.66667 0.83333 1.83333
end

crystal
name pcu-c6-15
cell 7.0711 7.0711 5.0000 90.000 90.000 90.000
group Cmca
atom 1 6 0.00000 0.83333 0.66667
edge 1 -0.50000 1.33333 0.66667
edge 1 0.50000 0.33333 0.66667
edge 1 0.00000 0.83333 1.66667
edge 1 0.00000 0.83333 -0.33333
edge 1 0.50000 1.33333 0.66667
edge 1 -0.50000 0.33333 0.66667
atom 2 6 0.00000 0.00000 0.00000
edge 2 -0.50000 0.50000 0.00000
edge 2 0.50000 -0.50000 0.00000
edge 2 0.00000 0.00000 1.00000
edge 2 0.00000 0.00000 -1.00000
edge 2 0.50000 0.50000 0.00000
edge 2 -0.50000 -0.50000 0.00000
end

crystal
name pcu-c6-16
cell 7.0711 7.0711 5.0000 90.000 90.000 90.000
group C2
atom 1 6 0.00000 0.00000 0.00000
edge 1 0.00000 0.00000 -1.00000
edge 1 0.00000 0.00000 1.00000
edge 1 0.50000 0.50000 0.00000
edge 1 -0.50000 -0.50000 0.00000
edge 1 0.50000 -0.50000 0.00000
edge 1 -0.50000 0.50000 0.00000
atom 2 6 0.25000 0.08333 0.83333
edge 2 0.25000 0.08333 -0.16667
edge 2 0.25000 0.08333 1.83333
edge 2 0.75000 0.58333 0.83333
edge 2 -0.25000 -0.41667 0.83333
edge 2 0.75000 -0.41667 0.83333
edge 2 -0.25000 0.58333 0.83333
atom 3 6 0.41667 0.08333 0.66667
edge 3 0.41667 0.08333 -0.33333
edge 3 0.41667 0.08333 1.66667
edge 3 0.91667 0.58333 0.66667
edge 3 -0.08333 -0.41667 0.66667
edge 3 0.91667 -0.41667 0.66667
edge 3 -0.08333 0.58333 0.66667
atom 4 6 0.50000 0.66667 0.50000
edge 4 0.50000 0.66667 -0.50000
edge 4 0.50000 0.66667 1.50000
edge 4 1.00000 1.16667 0.50000
edge 4 0.00000 0.16667 0.50000
edge 4 1.00000 0.16667 0.50000
edge 4 0.00000 1.16667 0.50000
end

crystal
name pcu-c6-17
cell 5.0000 5.0000 5.0000 90.000 90.000 90.000
group P21
atom 1 6 0.08333 0.00000 0.41667
edge 1 -0.91667 0.00000 0.41667
edge 1 1.08333 0.00000 0.41667
edge 1 0.08333 -1.00000 0.41667
edge 1 0.08333 1.00000 0.41667
edge 1 0.08333 0.00000 1.41667
edge 1 0.08333 0.00000 -0.58333
atom 2 6 0.75000 0.16667 0.08333
edge 2 -0.25000 0.16667 0.08333
edge 2 1.75000 0.16667 0.08333
edge 2 0.75000 -0.83333 0.08333
edge 2 0.75000 1.16667 0.08333
edge 2 0.75000 0.16667 1.08333
edge 2 0.75000 0.16667 -0.91667
atom 3 6 0.58333 0.83333 0.75000
edge 3 -0.41667 0.83333 0.75000
edge 3 1.58333 0.83333 0.75000
edge 3 0.58333 -0.16667 0.75000
edge 3 0.58333 1.83333 0.75000
edge 3 0.58333 0.83333 1.75000
edge 3 0.58333 0.83333 -0.25000
end

crystal
name pcu-c6-18
cell 7.0711 7.0711 8.6602 90.000 90.000 120.000
group R3
atom 1 6 0.61111 0.05556 0.66667
edge 1 0.94444 0.72223 0.33334
edge 1 0.27778 -0.61111 1.00000
edge 1 0.27778 0.38889 1.00000
edge 1 0.94444 -0.27777 0.33334
edge 1 1.27778 0.38889 1.00000
edge 1 -0.05556 -0.27777 0.33334
atom 2 6 0.66667 0.33333 0.77778
edge 2 1.00000 1.00000 0.44445
edge 2 0.33333 -0.33333 1.11111
edge 2 0.33333 0.66667 1.11111
edge 2 1.00000 0.00000 0.44445
edge 2 1.33333 0.66667 1.11111
edge 2 0.00000 0.00000 0.44445
atom 3 6 0.00000 0.00000 0.94444
edge 3 0.33333 0.66667 0.61111
edge 3 -0.33333 -0.66667 1.27777
edge 3 -0.33333 0.33333 1.27777
edge 3 0.33333 -0.33333 0.61111
edge 3 0.66667 0.33333 1.27777
edge 3 -0.66667 -0.33333 0.61111
atom 4 6 0.00000 0.00000 0.77778
edge 4 0.33333 0.66667 0.44445
edge 4 -0.33333 -0.66667 1.11111
edge 4 -0.33333 0.33333 1.11111
edge 4 0.33333 -0.33333 0.44445
edge 4 0.66667 0.33333 1.11111
edge 4 -0.66667 -0.33333 0.44445
end

crystal
name pcu-c6-19
cell 7.0711 7.0711 5.0000 90.000 90.000 90.000
group C2221
atom 1 6 0.75000 0.50000 0.00000
edge 1 0.75000 0.50000 -1.00000
edge 1 0.75000 0.50000 1.00000
edge 1 1.25000 0.00000 0.00000
edge 1 0.25000 1.00000 0.00000
edge 1 0.25000 0.00000 0.00000
edge 1 1.25000 1.00000 0.00000
atom 2 6 0.83333 0.25000 0.83333
edge 2 0.83333 0.25000 -0.16667
edge 2 0.83333 0.25000 1.83333
edge 2 1.33333 -0.25000 0.83333
edge 2 0.33333 0.75000 0.83333
edge 2 0.33333 -0.25000 0.83333
edge 2 1.33333 0.75000 0.83333
end

crystal
name pcu-c6-20
cell 7.0711 7.0711 5.0000 90.000 90.000 90.000
group C2/m
atom 1 6 0.25000 0.00000 0.58333
edge 1 -0.25000 -0.50000 0.58333
edge 1 0.75000 0.50000 0.58333
edge 1 0.25000 0.00000 1.58333
edge 1 0.25000 0.00000 -0.41667
edge 1 -0.25000 0.50000 0.58333
edge 1 0.75000 -0.50000 0.58333
atom 2 6 0.08333 0.00000 0.75000
edge 2 -0.41667 -0.50000 0.75000
edge 2 0.58333 0.50000 0.75000
edge 2 0.08333 0.00000 1.75000
edge 2 0.08333 0.00000 -0.25000
edge 2 -0.41667 0.50000 0.75000
edge 2 0.58333 -0.50000 0.75000
atom 3 6 0.58333 0.00000 0.08333
edge 3 0.08333 -0.50000 0.08333
edge 3 1.08333 0.50000 0.08333
edge 3 0.58333 0.00000 1.08333
edge 3 0.58333 0.00000 -0.91667
edge 3 0.08333 0.50000 0.08333
edge 3 1.08333 -0.50000 0.08333
end

crystal
name pcu-c6-21
cell 5.0000 5.0000 5.0000 90.000 90.000 90.000
group P1
atom 1 6 0.00000 0.00000 0.00000
edge 1 1.00000 0.00000 0.00000
edge 1 -1.00000 0.00000 0.00000
edge 1 0.00000 -1.00000 0.00000
edge 1 0.00000 1.00000 0.00000
edge 1 0.00000 0.00000 -1.00000
edge 1 0.00000 0.00000 1.00000
atom 2 6 0.16667 0.66667 0.83333
edge 2 1.16667 0.66667 0.83333
edge 2 -0.83333 0.66667 0.83333
edge 2 0.16667 -0.33333 0.83333
edge 2 0.16667 1.66667 0.83333
edge 2 0.16667 0.66667 -0.16667
edge 2 0.16667 0.66667 1.83333
atom 3 6 0.33333 0.83333 0.66667
edge 3 1.33333 0.83333 0.66667
edge 3 -0.66667 0.83333 0.66667
edge 3 0.33333 -0.16667 0.66667
edge 3 0.33333 1.83333 0.66667
edge 3 0.33333 0.83333 -0.33333
edge 3 0.33333 0.83333 1.66667
atom 4 6 0.50000 0.50000 0.16667
edge 4 1.50000 0.50000 0.16667
edge 4 -0.50000 0.50000 0.16667
edge 4 0.50000 -0.50000 0.16667
edge 4 0.50000 1.50000 0.16667
edge 4 0.50000 0.50000 -0.83333
edge 4 0.50000 0.50000 1.16667
atom 5 6 0.66667 0.33333 0.50000
edge 5 1.66667 0.33333 0.50000
edge 5 -0.33333 0.33333 0.50000
edge 5 0.66667 -0.66667 0.50000
edge 5 0.66667 1.33333 0.50000
edge 5 0.66667 0.33333 -0.50000
edge 5 0.66667 0.33333 1.50000
atom 6 6 0.83333 0.16667 0.33333
edge 6 1.83333 0.16667 0.33333
edge 6 -0.16667 0.16667 0.33333
edge 6 0.83333 -0.83333 0.33333
edge 6 0.83333 1.16667 0.33333
edge 6 0.83333 0.16667 -0.66667
edge 6 0.83333 0.16667 1.33333
end

crystal
name pcu-c6-22
cell 7.0711 7.0711 5.0000 90.000 90.000 90.000
group Cmc21
atom 1 6 0.00000 0.58333 0.00000
edge 1 -0.50000 1.08333 0.00000
edge 1 0.50000 0.08333 0.00000
edge 1 0.00000 0.58333 1.00000
edge 1 0.00000 0.58333 -1.00000
edge 1 0.50000 1.08333 0.00000
edge 1 -0.50000 0.08333 0.00000
atom 2 6 0.00000 0.75000 0.33333
edge 2 -0.50000 1.25000 0.33333
edge 2 0.50000 0.25000 0.33333
edge 2 0.00000 0.75000 1.33333
edge 2 0.00000 0.75000 -0.66667
edge 2 0.50000 1.25000 0.33333
edge 2 -0.50000 0.25000 0.33333
atom 3 6 0.00000 0.91667 0.16667
edge 3 -0.50000 1.41667 0.16667
edge 3 0.50000 0.41667 0.16667
edge 3 0.00000 0.91667 1.16667
edge 3 0.00000 0.91667 -0.83333
edge 3 0.50000 1.41667 0.16667
edge 3 -0.50000 0.41667 0.16667
end

crystal
name pcu-c6-24
cell 5.0000 5.0000 5.0000 90.000 90.000 90.000
group P1
atom 1 6 0.00000 0.00000 0.00000
edge 1 1.00000 0.00000 0.00000
edge 1 -1.00000 0.00000 0.00000
edge 1 0.00000 -1.00000 0.00000
edge 1 0.00000 1.00000 0.00000
edge 1 0.00000 0.00000 -1.00000
edge 1 0.00000 0.00000 1.00000
atom 2 6 0.16667 0.66667 0.83333
edge 2 1.16667 0.66667 0.83333
edge 2 -0.83333 0.66667 0.83333
edge 2 0.16667 -0.33333 0.83333
edge 2 0.16667 1.66667 0.83333
edge 2 0.16667 0.66667 -0.16667
edge 2 0.16667 0.66667 1.83333
atom 3 6 0.33333 0.50000 0.16667
edge 3 1.33333 0.50000 0.16667
edge 3 -0.66667 0.50000 0.16667
edge 3 0.33333 -0.50000 0.16667
edge 3 0.33333 1.50000 0.16667
edge 3 0.33333 0.50000 -0.83333
edge 3 0.33333 0.50000 1.16667
atom 4 6 0.50000 0.16667 0.50000
edge 4 1.50000 0.16667 0.50000
edge 4 -0.50000 0.16667 0.50000
edge 4 0.50000 -0.83333 0.50000
edge 4 0.50000 1.16667 0.50000
edge 4 0.50000 0.16667 -0.50000
edge 4 0.50000 0.16667 1.50000
atom 5 6 0.66667 0.33333 0.66667
edge 5 1.66667 0.33333 0.66667
edge 5 -0.33333 0.33333 0.66667
edge 5 0.66667 -0.66667 0.66667
edge 5 0.66667 1.33333 0.66667
edge 5 0.66667 0.33333 -0.33333
edge 5 0.66667 0.33333 1.66667
atom 6 6 0.83333 0.83333 0.33333
edge 6 1.83333 0.83333 0.33333
edge 6 -0.16667 0.83333 0.33333
edge 6 0.83333 -0.16667 0.33333
edge 6 0.83333 1.83333 0.33333
edge 6 0.83333 0.83333 -0.66667
edge 6 0.83333 0.83333 1.33333
end

crystal
name pcu-c6-26
cell 5.0000 5.0000 5.0000 90.000 90.000 90.000
group P1
atom 1 6 0.00000 0.00000 0.00000
edge 1 1.00000 0.00000 0.00000
edge 1 -1.00000 0.00000 0.00000
edge 1 0.00000 -1.00000 0.00000
edge 1 0.00000 1.00000 0.00000
edge 1 0.00000 0.00000 -1.00000
edge 1 0.00000 0.00000 1.00000
atom 2 6 0.16667 0.66667 0.83333
edge 2 1.16667 0.66667 0.83333
edge 2 -0.83333 0.66667 0.83333
edge 2 0.16667 -0.33333 0.83333
edge 2 0.16667 1.66667 0.83333
edge 2 0.16667 0.66667 -0.16667
edge 2 0.16667 0.66667 1.83333
atom 3 6 0.33333 0.50000 0.66667
edge 3 1.33333 0.50000 0.66667
edge 3 -0.66667 0.50000 0.66667
edge 3 0.33333 -0.50000 0.66667
edge 3 0.33333 1.50000 0.66667
edge 3 0.33333 0.50000 -0.33333
edge 3 0.33333 0.50000 1.66667
atom 4 6 0.50000 0.16667 0.16667
edge 4 1.50000 0.16667 0.16667
edge 4 -0.50000 0.16667 0.16667
edge 4 0.50000 -0.83333 0.16667
edge 4 0.50000 1.16667 0.16667
edge 4 0.50000 0.16667 -0.83333
edge 4 0.50000 0.16667 1.16667
atom 5 6 0.66667 0.83333 0.33333
edge 5 1.66667 0.83333 0.33333
edge 5 -0.33333 0.83333 0.33333
edge 5 0.66667 -0.16667 0.33333
edge 5 0.66667 1.83333 0.33333
edge 5 0.66667 0.83333 -0.66667
edge 5 0.66667 0.83333 1.33333
atom 6 6 0.83333 0.33333 0.50000
edge 6 1.83333 0.33333 0.50000
edge 6 -0.16667 0.33333 0.50000
edge 6 0.83333 -0.66667 0.50000
edge 6 0.83333 1.33333 0.50000
edge 6 0.83333 0.33333 -0.50000
edge 6 0.83333 0.33333 1.50000
end

crystal
name pcu-c6-27
cell 5.0000 5.0000 5.0000 90.000 90.000 90.000
group P1
atom 1 6 0.00000 0.00000 0.00000
edge 1 1.00000 0.00000 0.00000
edge 1 -1.00000 0.00000 0.00000
edge 1 0.00000 -1.00000 0.00000
edge 1 0.00000 1.00000 0.00000
edge 1 0.00000 0.00000 -1.00000
edge 1 0.00000 0.00000 1.00000
atom 2 6 0.16667 0.66667 0.83333
edge 2 1.16667 0.66667 0.83333
edge 2 -0.83333 0.66667 0.83333
edge 2 0.16667 -0.33333 0.83333
edge 2 0.16667 1.66667 0.83333
edge 2 0.16667 0.66667 -0.16667
edge 2 0.16667 0.66667 1.83333
atom 3 6 0.33333 0.33333 0.33333
edge 3 1.33333 0.33333 0.33333
edge 3 -0.66667 0.33333 0.33333
edge 3 0.33333 -0.66667 0.33333
edge 3 0.33333 1.33333 0.33333
edge 3 0.33333 0.33333 -0.66667
edge 3 0.33333 0.33333 1.33333
atom 4 6 0.50000 0.16667 0.16667
edge 4 1.50000 0.16667 0.16667
edge 4 -0.50000 0.16667 0.16667
edge 4 0.50000 -0.83333 0.16667
edge 4 0.50000 1.16667 0.16667
edge 4 0.50000 0.16667 -0.83333
edge 4 0.50000 0.16667 1.16667
atom 5 6 0.66667 0.50000 0.66667
edge 5 1.66667 0.50000 0.66667
edge 5 -0.33333 0.50000 0.66667
edge 5 0.66667 -0.50000 0.66667
edge 5 0.66667 1.50000 0.66667
edge 5 0.66667 0.50000 -0.33333
edge 5 0.66667 0.50000 1.66667
atom 6 6 0.83333 0.83333 0.50000
edge 6 1.83333 0.83333 0.50000
edge 6 -0.16667 0.83333 0.50000
edge 6 0.83333 -0.16667 0.50000
edge 6 0.83333 1.83333 0.50000
edge 6 0.83333 0.83333 -0.50000
edge 6 0.83333 0.83333 1.50000
end

crystal
name pcu-c6-28
cell 7.0711 7.0711 5.0000 90.000 90.000 90.000
group C2
atom 1 6 0.00000 0.00000 0.00000
edge 1 0.00000 0.00000 1.00000
edge 1 0.00000 0.00000 -1.00000
edge 1 -0.50000 -0.50000 0.00000
edge 1 0.50000 0.50000 0.00000
edge 1 0.50000 -0.50000 0.00000
edge 1 -0.50000 0.50000 0.00000
atom 2 6 0.83333 0.66667 0.16667
edge 2 0.83333 0.66667 1.16667
edge 2 0.83333 0.66667 -0.83333
edge 2 0.33333 0.16667 0.16667
edge 2 1.33333 1.16667 0.16667
edge 2 1.33333 0.16667 0.16667
edge 2 0.33333 1.16667 0.16667
atom 3 6 0.91667 0.25000 0.33333
edge 3 0.91667 0.25000 1.33333
edge 3 0.91667 0.25000 -0.66667
edge 3 0.41667 -0.25000 0.33333
edge 3 1.41667 0.75000 0.33333
edge 3 1.41667 -0.25000 0.33333
edge 3 0.41667 0.75000 0.33333
atom 4 6 0.00000 0.66667 0.50000
edge 4 0.00000 0.66667 1.50000
edge 4 0.00000 0.66667 -0.50000
edge 4 -0.50000 0.16667 0.50000
edge 4 0.50000 1.16667 0.50000
edge 4 0.50000 0.16667 0.50000
edge 4 -0.50000 1.16667 0.50000
end

crystal
name pcu-c6-29
cell 5.0000 5.0000 5.0000 90.000 90.000 90.000
group P21
atom 1 6 0.58333 0.00000 0.91667
edge 1 1.58333 0.00000 0.91667
edge 1 -0.41667 0.00000 0.91667
edge 1 0.58333 0.00000 -0.08333
edge 1 0.58333 0.00000 1.91667
edge 1 0.58333 1.00000 0.91667
edge 1 0.58333 -1.00000 0.91667
atom 2 6 0.75000 0.16667 0.58333
edge 2 1.75000 0.16667 0.58333
edge 2 -0.25000 0.16667 0.58333
edge 2 0.75000 0.16667 -0.41667
edge 2 0.75000 0.16667 1.58333
edge 2 0.75000 1.16667 0.58333
edge 2 0.75000 -0.83333 0.58333
atom 3 6 0.91667 0.83333 0.25000
edge 3 1.91667 0.83333 0.25000
edge 3 -0.08333 0.83333 0.25000
edge 3 0.91667 0.83333 -0.75000
edge 3 0.91667 0.83333 1.25000
edge 3 0.91667 1.83333 0.25000
edge 3 0.91667 -0.16667 0.25000
end

crystal
name pcu-c6-30
cell 7.0711 7.0711 5.0000 90.000 90.000 90.000
group C2
atom 1 6 0.41667 0.00000 0.08333
edge 1 0.41667 0.00000 -0.91667
edge 1 0.41667 0.00000 1.08333
edge 1 0.91667 0.50000 0.08333
edge 1 -0.08333 -0.50000 0.08333
edge 1 0.91667 -0.50000 0.08333
edge 1 -0.08333 0.50000 0.08333
atom 2 6 0.08333 0.83333 0.75000
edge 2 0.08333 0.83333 -0.25000
edge 2 0.08333 0.83333 1.75000
edge 2 0.58333 1.33333 0.75000
edge 2 -0.41667 0.33333 0.75000
edge 2 0.58333 0.33333 0.75000
edge 2 -0.41667 1.33333 0.75000
atom 3 6 0.91667 0.16667 0.58333
edge 3 0.91667 0.16667 -0.41667
edge 3 0.91667 0.16667 1.58333
edge 3 1.41667 0.66667 0.58333
edge 3 0.41667 -0.33333 0.58333
edge 3 1.41667 -0.33333 0.58333
edge 3 0.41667 0.66667 0.58333
end

crystal
name pcu-c6-31
cell 5.0000 5.0000 5.0000 90.000 90.000 90.000
group P1
atom 1 6 0.00000 0.00000 0.00000
edge 1 1.00000 0.00000 0.00000
edge 1 -1.00000 0.00000 0.00000
edge 1 0.00000 -1.00000 0.00000
edge 1 0.00000 1.00000 0.00000
edge 1 0.00000 0.00000 -1.00000
edge 1 0.00000 0.00000 1.00000
atom 2 6 0.16667 0.66667 0.83333
edge 2 1.16667 0.66667 0.83333
edge 2 -0.83333 0.66667 0.83333
edge 2 0.16667 -0.33333 0.83333
edge 2 0.16667 1.66667 0.83333
edge 2 0.16667 0.66667 -0.16667
edge 2 0.16667 0.66667 1.83333
atom 3 6 0.33333 0.50000 0.16667
edge 3 1.33333 0.50000 0.16667
edge 3 -0.66667 0.50000 0.16667
edge 3 0.33333 -0.50000 0.16667
edge 3 0.33333 1.50000 0.16667
edge 3 0.33333 0.50000 -0.83333
edge 3 0.33333 0.50000 1.16667
atom 4 6 0.50000 0.16667 0.66667
edge 4 1.50000 0.16667 0.66667
edge 4 -0.50000 0.16667 0.66667
edge 4 0.50000 -0.83333 0.66667
edge 4 0.50000 1.16667 0.66667
edge 4 0.50000 0.16667 -0.33333
edge 4 0.50000 0.16667 1.66667
atom 5 6 0.66667 0.33333 0.50000
edge 5 1.66667 0.33333 0.50000
edge 5 -0.33333 0.33333 0.50000
edge 5 0.66667 -0.66667 0.50000
edge 5 0.66667 1.33333 0.50000
edge 5 0.66667 0.33333 -0.50000
edge 5 0.66667 0.33333 1.50000
atom 6 6 0.83333 0.83333 0.33333
edge 6 1.83333 0.83333 0.33333
edge 6 -0.16667 0.83333 0.33333
edge 6 0.83333 -0.16667 0.33333
edge 6 0.83333 1.83333 0.33333
edge 6 0.83333 0.83333 -0.66667
edge 6 0.83333 0.83333 1.33333
end

crystal
name pcu-c6-32
cell 5.0000 5.0000 5.0000 90.000 90.000 90.000
group P21
atom 1 6 0.41667 0.00000 0.08333
edge 1 -0.58333 0.00000 0.08333
edge 1 1.41667 0.00000 0.08333
edge 1 0.41667 -1.00000 0.08333
edge 1 0.41667 1.00000 0.08333
edge 1 0.41667 0.00000 1.08333
edge 1 0.41667 0.00000 -0.91667
atom 2 6 0.25000 0.66667 0.25000
edge 2 -0.75000 0.66667 0.25000
edge 2 1.25000 0.66667 0.25000
edge 2 0.25000 -0.33333 0.25000
edge 2 0.25000 1.66667 0.25000
edge 2 0.25000 0.66667 1.25000
edge 2 0.25000 0.66667 -0.75000
atom 3 6 0.08333 0.33333 0.58333
edge 3 -0.91667 0.33333 0.58333
edge 3 1.08333 0.33333 0.58333
edge 3 0.08333 -0.66667 0.58333
edge 3 0.08333 1.33333 0.58333
edge 3 0.08333 0.33333 1.58333
edge 3 0.08333 0.33333 -0.41667
end

crystal
name pcu-c6-33
cell 7.0711 7.0711 5.0000 90.000 90.000 90.000
group C2
atom 1 6 0.00000 0.00000 0.00000
edge 1 0.00000 0.00000 -1.00000
edge 1 0.00000 0.00000 1.00000
edge 1 0.50000 0.50000 0.00000
edge 1 -0.50000 -0.50000 0.00000
edge 1 0.50000 -0.50000 0.00000
edge 1 -0.50000 0.50000 0.00000
atom 2 6 0.25000 0.08333 0.83333
edge 2 0.25000 0.08333 -0.16667
edge 2 0.25000 0.08333 1.83333
edge 2 0.75000 0.58333 0.83333
edge 2 -0.25000 -0.41667 0.83333
edge 2 0.75000 -0.41667 0.83333
edge 2 -0.25000 0.58333 0.83333
atom 3 6 0.66667 0.83333 0.66667
edge 3 0.66667 0.83333 -0.33333
edge 3 0.66667 0.83333 1.66667
edge 3 1.16667 1.33333 0.66667
edge 3 0.16667 0.33333 0.66667
edge 3 1.16667 0.33333 0.66667
edge 3 0.16667 1.33333 0.66667
atom 4 6 0.50000 0.16667 0.50000
edge 4 0.50000 0.16667 -0.50000
edge 4 0.50000 0.16667 1.50000
edge 4 1.00000 0.66667 0.50000
edge 4 0.00000 -0.33333 0.50000
edge 4 1.00000 -0.33333 0.50000
edge 4 0.00000 0.66667 0.50000
end

crystal
name pcu-c6-34
cell 5.0000 5.0000 5.0000 90.000 90.000 90.000
group P1
atom 1 6 0.00000 0.00000 0.00000
edge 1 1.00000 0.00000 0.00000
edge 1 -1.00000 0.00000 0.00000
edge 1 0.00000 -1.00000 0.00000
edge 1 0.00000 1.00000 0.00000
edge 1 0.00000 0.00000 -1.00000
edge 1 0.00000 0.00000 1.00000
atom 2 6 0.16667 0.66667 0.83333
edge 2 1.16667 0.66667 0.83333
edge 2 -0.83333 0.66667 0.83333
edge 2 0.16667 -0.33333 0.83333
edge 2 0.16667 1.66667 0.83333
edge 2 0.16667 0.66667 -0.16667
edge 2 0.16667 0.66667 1.83333
atom 3 6 0.33333 0.83333 0.66667
edge 3 1.33333 0.83333 0.66667
edge 3 -0.66667 0.83333 0.66667
edge 3 0.33333 -0.16667 0.66667
edge 3 0.33333 1.83333 0.66667
edge 3 0.33333 0.83333 -0.33333
edge 3 0.33333 0.83333 1.66667
atom 4 6 0.50000 0.33333 0.16667
edge 4 1.50000 0.33333 0.16667
edge 4 -0.50000 0.33333 0.16667
edge 4 0.50000 -0.66667 0.16667
edge 4 0.50000 1.33333 0.16667
edge 4 0.50000 0.33333 -0.83333
edge 4 0.50000 0.33333 1.16667
atom 5 6 0.66667 0.16667 0.50000
edge 5 1.66667 0.16667 0.50000
edge 5 -0.33333 0.16667 0.50000
edge 5 0.66667 -0.83333 0.50000
edge 5 0.66667 1.16667 0.50000
edge 5 0.66667 0.16667 -0.50000
edge 5 0.66667 0.16667 1.50000
atom 6 6 0.83333 0.50000 0.33333
edge 6 1.83333 0.50000 0.33333
edge 6 -0.16667 0.50000 0.33333
edge 6 0.83333 -0.50000 0.33333
edge 6 0.83333 1.50000 0.33333
edge 6 0.83333 0.50000 -0.66667
edge 6 0.83333 0.50000 1.33333
end

crystal
name pcu-c6-35
cell 7.0711 7.0711 5.0000 90.000 90.000 90.000
group C2
atom 1 6 0.16667 0.00000 0.91667
edge 1 0.66667 0.50000 0.91667
edge 1 -0.33333 -0.50000 0.91667
edge 1 0.66667 -0.50000 0.91667
edge 1 -0.33333 0.50000 0.91667
edge 1 0.16667 0.00000 -0.08333
edge 1 0.16667 0.00000 1.91667
atom 2 6 0.41667 0.91667 0.75000
edge 2 0.91667 1.41667 0.75000
edge 2 -0.08333 0.41667 0.75000
edge 2 0.91667 0.41667 0.75000
edge 2 -0.08333 1.41667 0.75000
edge 2 0.41667 0.91667 -0.25000
edge 2 0.41667 0.91667 1.75000
atom 3 6 0.83333 0.83333 0.58333
edge 3 1.33333 1.33333 0.58333
edge 3 0.33333 0.33333 0.58333
edge 3 1.33333 0.33333 0.58333
edge 3 0.33333 1.33333 0.58333
edge 3 0.83333 0.83333 -0.41667
edge 3 0.83333 0.83333 1.58333
end

crystal
name pcu-c6-36
cell 7.0711 7.0711 8.6602 90.000 90.000 120.000
group R32
atom 1 6 0.61111 0.55556 0.13890
edge 1 1.27778 0.88889 0.47223
edge 1 -0.05556 0.22223 -0.19443
edge 1 0.94444 1.22223 -0.19443
edge 1 0.27778 -0.11111 0.47223
edge 1 0.27778 0.88889 0.47223
edge 1 0.94444 0.22223 -0.19443
end

crystal
name pcu-c6-37
cell 5.0000 5.0000 5.0000 90.000 90.000 90.000
group P1
atom 1 6 0.00000 0.00000 0.00000
edge 1 1.00000 0.00000 0.00000
edge 1 -1.00000 0.00000 0.00000
edge 1 0.00000 -1.00000 0.00000
edge 1 0.00000 1.00000 0.00000
edge 1 0.00000 0.00000 -1.00000
edge 1 0.00000 0.00000 1.00000
atom 2 6 0.16667 0.66667 0.83333
edge 2 1.16667 0.66667 0.83333
edge 2 -0.83333 0.66667 0.83333
edge 2 0.16667 -0.33333 0.83333
edge 2 0.16667 1.66667 0.83333
edge 2 0.16667 0.66667 -0.16667
edge 2 0.16667 0.66667 1.83333
atom 3 6 0.33333 0.50000 0.66667
edge 3 1.33333 0.50000 0.66667
edge 3 -0.66667 0.50000 0.66667
edge 3 0.33333 -0.50000 0.66667
edge 3 0.33333 1.50000 0.66667
edge 3 0.33333 0.50000 -0.33333
edge 3 0.33333 0.50000 1.66667
atom 4 6 0.50000 0.16667 0.16667
edge 4 1.50000 0.16667 0.16667
edge 4 -0.50000 0.16667 0.16667
edge 4 0.50000 -0.83333 0.16667
edge 4 0.50000 1.16667 0.16667
edge 4 0.50000 0.16667 -0.83333
edge 4 0.50000 0.16667 1.16667
atom 5 6 0.66667 0.83333 0.50000
edge 5 1.66667 0.83333 0.50000
edge 5 -0.33333 0.83333 0.50000
edge 5 0.66667 -0.16667 0.50000
edge 5 0.66667 1.83333 0.50000
edge 5 0.66667 0.83333 -0.50000
edge 5 0.66667 0.83333 1.50000
atom 6 6 0.83333 0.33333 0.33333
edge 6 1.83333 0.33333 0.33333
edge 6 -0.16667 0.33333 0.33333
edge 6 0.83333 -0.66667 0.33333
edge 6 0.83333 1.33333 0.33333
edge 6 0.83333 0.33333 -0.66667
edge 6 0.83333 0.33333 1.33333
end

crystal
name pcu-c6-38
cell 5.0000 5.0000 5.0000 90.000 90.000 90.000
group P1
atom 1 6 0.00000 0.00000 0.00000
edge 1 1.00000 0.00000 0.00000
edge 1 -1.00000 0.00000 0.00000
edge 1 0.00000 -1.00000 0.00000
edge 1 0.00000 1.00000 0.00000
edge 1 0.00000 0.00000 -1.00000
edge 1 0.00000 0.00000 1.00000
atom 2 6 0.16667 0.66667 0.83333
edge 2 1.16667 0.66667 0.83333
edge 2 -0.83333 0.66667 0.83333
edge 2 0.16667 -0.33333 0.83333
edge 2 0.16667 1.66667 0.83333
edge 2 0.16667 0.66667 -0.16667
edge 2 0.16667 0.66667 1.83333
atom 3 6 0.33333 0.16667 0.50000
edge 3 1.33333 0.16667 0.50000
edge 3 -0.66667 0.16667 0.50000
edge 3 0.33333 -0.83333 0.50000
edge 3 0.33333 1.16667 0.50000
edge 3 0.33333 0.16667 -0.50000
edge 3 0.33333 0.16667 1.50000
atom 4 6 0.50000 0.50000 0.66667
edge 4 1.50000 0.50000 0.66667
edge 4 -0.50000 0.50000 0.66667
edge 4 0.50000 -0.50000 0.66667
edge 4 0.50000 1.50000 0.66667
edge 4 0.50000 0.50000 -0.33333
edge 4 0.50000 0.50000 1.66667
atom 5 6 0.66667 0.33333 0.16667
edge 5 1.66667 0.33333 0.16667
edge 5 -0.33333 0.33333 0.16667
edge 5 0.66667 -0.66667 0.16667
edge 5 0.66667 1.33333 0.16667
edge 5 0.66667 0.33333 -0.83333
edge 5 0.66667 0.33333 1.16667
atom 6 6 0.83333 0.83333 0.33333
edge 6 1.83333 0.83333 0.33333
edge 6 -0.16667 0.83333 0.33333
edge 6 0.83333 -0.16667 0.33333
edge 6 0.83333 1.83333 0.33333
edge 6 0.83333 0.83333 -0.66667
edge 6 0.83333 0.83333 1.33333
end

crystal
name pcu-c6-40
cell 5.0000 5.0000 5.0000 90.000 90.000 90.000
group P21
atom 1 6 0.91667 0.00000 0.91667
edge 1 0.91667 -1.00000 0.91667
edge 1 0.91667 1.00000 0.91667
edge 1 -0.08333 0.00000 0.91667
edge 1 1.91667 0.00000 0.91667
edge 1 0.91667 0.00000 -0.08333
edge 1 0.91667 0.00000 1.91667
atom 2 6 0.58333 0.83333 0.75000
edge 2 0.58333 -0.16667 0.75000
edge 2 0.58333 1.83333 0.75000
edge 2 -0.41667 0.83333 0.75000
edge 2 1.58333 0.83333 0.75000
edge 2 0.58333 0.83333 -0.25000
edge 2 0.58333 0.83333 1.75000
atom 3 6 0.25000 0.66667 0.58333
edge 3 0.25000 -0.33333 0.58333
edge 3 0.25000 1.66667 0.58333
edge 3 -0.75000 0.66667 0.58333
edge 3 1.25000 0.66667 0.58333
edge 3 0.25000 0.66667 -0.41667
edge 3 0.25000 0.66667 1.58333
end

crystal
name pcu-c6-41
cell 7.0711 7.0711 5.0000 90.000 90.000 90.000
group C2
atom 1 6 0.00000 0.00000 0.00000
edge 1 0.50000 0.50000 0.00000
edge 1 -0.50000 -0.50000 0.00000
edge 1 0.00000 0.00000 -1.00000
edge 1 0.00000 0.00000 1.00000
edge 1 -0.50000 0.50000 0.00000
edge 1 0.50000 -0.50000 0.00000
atom 2 6 0.00000 0.16667 0.50000
edge 2 0.50000 0.66667 0.50000
edge 2 -0.50000 -0.33333 0.50000
edge 2 0.00000 0.16667 -0.50000
edge 2 0.00000 0.16667 1.50000
edge 2 -0.50000 0.66667 0.50000
edge 2 0.50000 -0.33333 0.50000
atom 3 6 0.75000 0.58333 0.33333
edge 3 1.25000 1.08333 0.33333
edge 3 0.25000 0.08333 0.33333
edge 3 0.75000 0.58333 -0.66667
edge 3 0.75000 0.58333 1.33333
edge 3 0.25000 1.08333 0.33333
edge 3 1.25000 0.08333 0.33333
atom 4 6 0.91667 0.58333 0.83333
edge 4 1.41667 1.08333 0.83333
edge 4 0.41667 0.08333 0.83333
edge 4 0.91667 0.58333 -0.16667
edge 4 0.91667 0.58333 1.83333
edge 4 0.41667 1.08333 0.83333
edge 4 1.41667 0.08333 0.83333
end

crystal
name pcu-c6-43
cell 7.0711 7.0711 5.0000 90.000 90.000 90.000
group C2
atom 1 6 0.83333 0.50000 0.66667
edge 1 0.83333 0.50000 1.66667
edge 1 0.83333 0.50000 -0.33333
edge 1 0.33333 0.00000 0.66667
edge 1 1.33333 1.00000 0.66667
edge 1 1.33333 0.00000 0.66667
edge 1 0.33333 1.00000 0.66667
atom 2 6 0.75000 0.25000 0.83333
edge 2 0.75000 0.25000 1.83333
edge 2 0.75000 0.25000 -0.16667
edge 2 0.25000 -0.25000 0.83333
edge 2 1.25000 0.75000 0.83333
edge 2 1.25000 -0.25000 0.83333
edge 2 0.25000 0.75000 0.83333
atom 3 6 0.00000 0.83333 0.00000
edge 3 0.00000 0.83333 1.00000
edge 3 0.00000 0.83333 -1.00000
edge 3 -0.50000 0.33333 0.00000
edge 3 0.50000 1.33333 0.00000
edge 3 0.50000 0.33333 0.00000
edge 3 -0.50000 1.33333 0.00000
atom 4 6 0.00000 0.16667 0.50000
edge 4 0.00000 0.16667 1.50000
edge 4 0.00000 0.16667 -0.50000
edge 4 -0.50000 -0.33333 0.50000
edge 4 0.50000 0.66667 0.50000
edge 4 0.50000 -0.33333 0.50000
edge 4 -0.50000 0.66667 0.50000
end

crystal
name pcu-c6-45
cell 5.0000 5.0000 5.0000 90.000 90.000 90.000
group P1
atom 1 6 0.00000 0.00000 0.00000
edge 1 1.00000 0.00000 0.00000
edge 1 -1.00000 0.00000 0.00000
edge 1 0.00000 -1.00000 0.00000
edge 1 0.00000 1.00000 0.00000
edge 1 0.00000 0.00000 -1.00000
edge 1 0.00000 0.00000 1.00000
atom 2 6 0.16667 0.83333 0.83333
edge 2 1.16667 0.83333 0.83333
edge 2 -0.83333 0.83333 0.83333
edge 2 0.16667 -0.16667 0.83333
edge 2 0.16667 1.83333 0.83333
edge 2 0.16667 0.83333 -0.16667
edge 2 0.16667 0.83333 1.83333
atom 3 6 0.33333 0.16667 0.50000
edge 3 1.33333 0.16667 0.50000
edge 3 -0.66667 0.16667 0.50000
edge 3 0.33333 -0.83333 0.50000
edge 3 0.33333 1.16667 0.50000
edge 3 0.33333 0.16667 -0.50000
edge 3 0.33333 0.16667 1.50000
atom 4 6 0.50000 0.50000 0.66667
edge 4 1.50000 0.50000 0.66667
edge 4 -0.50000 0.50000 0.66667
edge 4 0.50000 -0.50000 0.66667
edge 4 0.50000 1.50000 0.66667
edge 4 0.50000 0.50000 -0.33333
edge 4 0.50000 0.50000 1.66667
atom 5 6 0.66667 0.66667 0.33333
edge 5 1.66667 0.66667 0.33333
edge 5 -0.33333 0.66667 0.33333
edge 5 0.66667 -0.33333 0.33333
edge 5 0.66667 1.66667 0.33333
edge 5 0.66667 0.66667 -0.66667
edge 5 0.66667 0.66667 1.33333
atom 6 6 0.83333 0.33333 0.16667
edge 6 1.83333 0.33333 0.16667
edge 6 -0.16667 0.33333 0.16667
edge 6 0.83333 -0.66667 0.16667
edge 6 0.83333 1.33333 0.16667
edge 6 0.83333 0.33333 -0.83333
edge 6 0.83333 0.33333 1.16667
end

crystal
name pcu-c6-48
cell 7.0711 7.0711 5.0000 90.000 90.000 90.000
group C2/c
atom 1 6 0.00000 0.91667 0.25000
edge 1 0.50000 1.41667 0.25000
edge 1 -0.50000 0.41667 0.25000
edge 1 0.00000 0.91667 -0.75000
edge 1 0.00000 0.91667 1.25000
edge 1 -0.50000 1.41667 0.25000
edge 1 0.50000 0.41667 0.25000
atom 2 6 0.83333 0.41667 0.41667
edge 2 1.33333 0.91667 0.41667
edge 2 0.33333 -0.08333 0.41667
edge 2 0.83333 0.41667 -0.58333
edge 2 0.83333 0.41667 1.41667
edge 2 0.33333 0.91667 0.41667
edge 2 1.33333 -0.08333 0.41667
end

crystal
name pcu-c6-53
cell 7.0711 7.0711 5.0000 90.000 90.000 90.000
group C2
atom 1 6 0.16667 0.50000 0.58333
edge 1 0.66667 1.00000 0.58333
edge 1 -0.33333 0.00000 0.58333
edge 1 0.16667 0.50000 -0.41667
edge 1 0.16667 0.50000 1.58333
edge 1 -0.33333 1.00000 0.58333
edge 1 0.66667 0.00000 0.58333
atom 2 6 0.16667 0.66667 0.25000
edge 2 0.66667 1.16667 0.25000
edge 2 -0.33333 0.16667 0.25000
edge 2 0.16667 0.66667 -0.75000
edge 2 0.16667 0.66667 1.25000
edge 2 -0.33333 1.16667 0.25000
edge 2 0.66667 0.16667 0.25000
atom 3 6 0.91667 0.08333 0.91667
edge 3 1.41667 0.58333 0.91667
edge 3 0.41667 -0.41667 0.91667
edge 3 0.91667 0.08333 -0.08333
edge 3 0.91667 0.08333 1.91667
edge 3 0.41667 0.58333 0.91667
edge 3 1.41667 -0.41667 0.91667
end

crystal
name pcu-c6-55
cell 5.0000 5.0000 5.0000 90.000 90.000 90.000
group P1
atom 1 6 0.00000 0.00000 0.00000
edge 1 1.00000 0.00000 0.00000
edge 1 -1.00000 0.00000 0.00000
edge 1 0.00000 -1.00000 0.00000
edge 1 0.00000 1.00000 0.00000
edge 1 0.00000 0.00000 -1.00000
edge 1 0.00000 0.00000 1.00000
atom 2 6 0.16667 0.83333 0.83333
edge 2 1.16667 0.83333 0.83333
edge 2 -0.83333 0.83333 0.83333
edge 2 0.16667 -0.16667 0.83333
edge 2 0.16667 1.83333 0.83333
edge 2 0.16667 0.83333 -0.16667
edge 2 0.16667 0.83333 1.83333
atom 3 6 0.33333 0.16667 0.66667
edge 3 1.33333 0.16667 0.66667
edge 3 -0.66667 0.16667 0.66667
edge 3 0.33333 -0.83333 0.66667
edge 3 0.33333 1.16667 0.66667
edge 3 0.33333 0.16667 -0.33333
edge 3 0.33333 0.16667 1.66667
atom 4 6 0.50000 0.50000 0.16667
edge 4 1.50000 0.50000 0.16667
edge 4 -0.50000 0.50000 0.16667
edge 4 0.50000 -0.50000 0.16667
edge 4 0.50000 1.50000 0.16667
edge 4 0.50000 0.50000 -0.83333
edge 4 0.50000 0.50000 1.16667
atom 5 6 0.66667 0.33333 0.50000
edge 5 1.66667 0.33333 0.50000
edge 5 -0.33333 0.33333 0.50000
edge 5 0.66667 -0.66667 0.50000
edge 5 0.66667 1.33333 0.50000
edge 5 0.66667 0.33333 -0.50000
edge 5 0.66667 0.33333 1.50000
atom 6 6 0.83333 0.66667 0.33333
edge 6 1.83333 0.66667 0.33333
edge 6 -0.16667 0.66667 0.33333
edge 6 0.83333 -0.33333 0.33333
edge 6 0.83333 1.66667 0.33333
edge 6 0.83333 0.66667 -0.66667
edge 6 0.83333 0.66667 1.33333
end

crystal
name pcu-c6-57
cell 7.0711 7.0711 5.0000 90.000 90.000 90.000
group Cmca
atom 1 6 0.00000 0.83333 0.83333
edge 1 -0.50000 1.33333 0.83333
edge 1 0.50000 0.33333 0.83333
edge 1 0.00000 0.83333 1.83333
edge 1 0.00000 0.83333 -0.16667
edge 1 0.50000 1.33333 0.83333
edge 1 -0.50000 0.33333 0.83333
atom 2 6 0.00000 0.00000 0.00000
edge 2 -0.50000 0.50000 0.00000
edge 2 0.50000 -0.50000 0.00000
edge 2 0.00000 0.00000 1.00000
edge 2 0.00000 0.00000 -1.00000
edge 2 0.50000 0.50000 0.00000
edge 2 -0.50000 -0.50000 0.00000
end

crystal
name pcu-c6-60
cell 5.0000 5.0000 5.0000 90.000 90.000 90.000
group P-1
atom 1 6 0.58333 0.25000 0.25000
edge 1 1.58333 0.25000 0.25000
edge 1 -0.41667 0.25000 0.25000
edge 1 0.58333 -0.75000 0.25000
edge 1 0.58333 1.25000 0.25000
edge 1 0.58333 0.25000 -0.75000
edge 1 0.58333 0.25000 1.25000
atom 2 6 0.75000 0.91667 0.08333
edge 2 1.75000 0.91667 0.08333
edge 2 -0.25000 0.91667 0.08333
edge 2 0.75000 -0.08333 0.08333
edge 2 0.75000 1.91667 0.08333
edge 2 0.75000 0.91667 -0.91667
edge 2 0.75000 0.91667 1.08333
atom 3 6 0.91667 0.41667 0.58333
edge 3 1.91667 0.41667 0.58333
edge 3 -0.08333 0.41667 0.58333
edge 3 0.91667 -0.58333 0.58333
edge 3 0.91667 1.41667 0.58333
edge 3 0.91667 0.41667 -0.41667
edge 3 0.91667 0.41667 1.58333
end

crystal
name pcu-c6-61
cell 5.0000 5.0000 5.0000 90.000 90.000 90.000
group P1
atom 1 6 0.00000 0.00000 0.00000
edge 1 1.00000 0.00000 0.00000
edge 1 -1.00000 0.00000 0.00000
edge 1 0.00000 -1.00000 0.00000
edge 1 0.00000 1.00000 0.00000
edge 1 0.00000 0.00000 -1.00000
edge 1 0.00000 0.00000 1.00000
atom 2 6 0.16667 0.83333 0.83333
edge 2 1.16667 0.83333 0.83333
edge 2 -0.83333 0.83333 0.83333
edge 2 0.16667 -0.16667 0.83333
edge 2 0.16667 1.83333 0.83333
edge 2 0.16667 0.83333 -0.16667
edge 2 0.16667 0.83333 1.83333
atom 3 6 0.33333 0.33333 0.66667
edge 3 1.33333 0.33333 0.66667
edge 3 -0.66667 0.33333 0.66667
edge 3 0.33333 -0.66667 0.66667
edge 3 0.33333 1.33333 0.66667
edge 3 0.33333 0.33333 -0.33333
edge 3 0.33333 0.33333 1.66667
atom 4 6 0.50000 0.16667 0.16667
edge 4 1.50000 0.16667 0.16667
edge 4 -0.50000 0.16667 0.16667
edge 4 0.50000 -0.83333 0.16667
edge 4 0.50000 1.16667 0.16667
edge 4 0.50000 0.16667 -0.83333
edge 4 0.50000 0.16667 1.16667
atom 5 6 0.66667 0.50000 0.33333
edge 5 1.66667 0.50000 0.33333
edge 5 -0.33333 0.50000 0.33333
edge 5 0.66667 -0.50000 0.33333
edge 5 0.66667 1.50000 0.33333
edge 5 0.66667 0.50000 -0.66667
edge 5 0.66667 0.50000 1.33333
atom 6 6 0.83333 0.66667 0.50000
edge 6 1.83333 0.66667 0.50000
edge 6 -0.16667 0.66667 0.50000
edge 6 0.83333 -0.33333 0.50000
edge 6 0.83333 1.66667 0.50000
edge 6 0.83333 0.66667 -0.50000
edge 6 0.83333 0.66667 1.50000
end

crystal
name pcu-c6-65
cell 7.0711 7.0711 5.0000 90.000 90.000 90.000
group C2221
atom 1 6 0.58333 0.16667 0.16667
edge 1 0.08333 0.66667 0.16667
edge 1 1.08333 -0.33333 0.16667
edge 1 0.08333 -0.33333 0.16667
edge 1 1.08333 0.66667 0.16667
edge 1 0.58333 0.16667 1.16667
edge 1 0.58333 0.16667 -0.83333
atom 2 6 0.08333 0.00000 0.00000
edge 2 -0.41667 0.50000 0.00000
edge 2 0.58333 -0.50000 0.00000
edge 2 -0.41667 -0.50000 0.00000
edge 2 0.58333 0.50000 0.00000
edge 2 0.08333 0.00000 1.00000
edge 2 0.08333 0.00000 -1.00000
end

crystal
name pcu-c6-66
cell 5.0000 5.0000 5.0000 90.000 90.000 90.000
group P1
atom 1 6 0.00000 0.00000 0.00000
edge 1 1.00000 0.00000 0.00000
edge 1 -1.00000 0.00000 0.00000
edge 1 0.00000 -1.00000 0.00000
edge 1 0.00000 1.00000 0.00000
edge 1 0.00000 0.00000 -1.00000
edge 1 0.00000 0.00000 1.00000
atom 2 6 0.16667 0.50000 0.83333
edge 2 1.16667 0.50000 0.83333
edge 2 -0.83333 0.50000 0.83333
edge 2 0.16667 -0.50000 0.83333
edge 2 0.16667 1.50000 0.83333
edge 2 0.16667 0.50000 -0.16667
edge 2 0.16667 0.50000 1.83333
atom 3 6 0.33333 0.83333 0.66667
edge 3 1.33333 0.83333 0.66667
edge 3 -0.66667 0.83333 0.66667
edge 3 0.33333 -0.16667 0.66667
edge 3 0.33333 1.83333 0.66667
edge 3 0.33333 0.83333 -0.33333
edge 3 0.33333 0.83333 1.66667
atom 4 6 0.50000 0.66667 0.16667
edge 4 1.50000 0.66667 0.16667
edge 4 -0.50000 0.66667 0.16667
edge 4 0.50000 -0.33333 0.16667
edge 4 0.50000 1.66667 0.16667
edge 4 0.50000 0.66667 -0.83333
edge 4 0.50000 0.66667 1.16667
atom 5 6 0.66667 0.16667 0.50000
edge 5 1.66667 0.16667 0.50000
edge 5 -0.33333 0.16667 0.50000
edge 5 0.66667 -0.83333 0.50000
edge 5 0.66667 1.16667 0.50000
edge 5 0.66667 0.16667 -0.50000
edge 5 0.66667 0.16667 1.50000
atom 6 6 0.83333 0.33333 0.33333
edge 6 1.83333 0.33333 0.33333
edge 6 -0.16667 0.33333 0.33333
edge 6 0.83333 -0.66667 0.33333
edge 6 0.83333 1.33333 0.33333
edge 6 0.83333 0.33333 -0.66667
edge 6 0.83333 0.33333 1.33333
end

crystal
name pcu-c6-69
cell 7.0711 7.0711 5.0000 90.000 90.000 90.000
group C2
atom 1 6 0.33333 0.00000 0.66667
edge 1 0.83333 0.50000 0.66667
edge 1 -0.16667 -0.50000 0.66667
edge 1 0.83333 -0.50000 0.66667
edge 1 -0.16667 0.50000 0.66667
edge 1 0.33333 0.00000 -0.33333
edge 1 0.33333 0.00000 1.66667
atom 2 6 0.50000 0.00000 0.50000
edge 2 1.00000 0.50000 0.50000
edge 2 0.00000 -0.50000 0.50000
edge 2 1.00000 -0.50000 0.50000
edge 2 0.00000 0.50000 0.50000
edge 2 0.50000 0.00000 -0.50000
edge 2 0.50000 0.00000 1.50000
atom 3 6 0.91667 0.91667 0.16667
edge 3 1.41667 1.41667 0.16667
edge 3 0.41667 0.41667 0.16667
edge 3 1.41667 0.41667 0.16667
edge 3 0.41667 1.41667 0.16667
edge 3 0.91667 0.91667 -0.83333
edge 3 0.91667 0.91667 1.16667
atom 4 6 0.00000 0.16667 0.00000
edge 4 0.50000 0.66667 0.00000
edge 4 -0.50000 -0.33333 0.00000
edge 4 0.50000 -0.33333 0.00000
edge 4 -0.50000 0.66667 0.00000
edge 4 0.00000 0.16667 -1.00000
edge 4 0.00000 0.16667 1.00000
end

crystal
name pcu-c6-70
cell 7.0711 7.0711 5.0000 90.000 90.000 90.000
group C2
atom 1 6 0.83333 0.50000 0.75000
edge 1 0.83333 0.50000 1.75000
edge 1 0.83333 0.50000 -0.25000
edge 1 0.33333 0.00000 0.75000
edge 1 1.33333 1.00000 0.75000
edge 1 1.33333 0.00000 0.75000
edge 1 0.33333 1.00000 0.75000
atom 2 6 0.83333 0.33333 0.91667
edge 2 0.83333 0.33333 1.91667
edge 2 0.83333 0.33333 -0.08333
edge 2 0.33333 -0.16667 0.91667
edge 2 1.33333 0.83333 0.91667
edge 2 1.33333 -0.16667 0.91667
edge 2 0.33333 0.83333 0.91667
atom 3 6 0.91667 0.91667 0.41667
edge 3 0.91667 0.91667 1.41667
edge 3 0.91667 0.91667 -0.58333
edge 3 0.41667 0.41667 0.41667
edge 3 1.41667 1.41667 0.41667
edge 3 1.41667 0.41667 0.41667
edge 3 0.41667 1.41667 0.41667
end

crystal
name pcu-c6-74
cell 5.0000 5.0000 5.0000 90.000 90.000 90.000
group P-1
atom 1 6 0.75000 0.41667 0.25000
edge 1 1.75000 0.41667 0.25000
edge 1 -0.25000 0.41667 0.25000
edge 1 0.75000 -0.58333 0.25000
edge 1 0.75000 1.41667 0.25000
edge 1 0.75000 0.41667 -0.75000
edge 1 0.75000 0.41667 1.25000
atom 2 6 0.91667 0.08333 0.08333
edge 2 1.91667 0.08333 0.08333
edge 2 -0.08333 0.08333 0.08333
edge 2 0.91667 -0.91667 0.08333
edge 2 0.91667 1.08333 0.08333
edge 2 0.91667 0.08333 -0.91667
edge 2 0.91667 0.08333 1.08333
atom 3 6 0.41667 0.75000 0.41667
edge 3 1.41667 0.75000 0.41667
edge 3 -0.58333 0.75000 0.41667
edge 3 0.41667 -0.25000 0.41667
edge 3 0.41667 1.75000 0.41667
edge 3 0.41667 0.75000 -0.58333
edge 3 0.41667 0.75000 1.41667
end

crystal
name pcu-c6-76
cell 5.0000 5.0000 5.0000 90.000 90.000 90.000
group Pn
atom 1 6 0.00000 0.41667 0.00000
edge 1 0.00000 -0.58333 0.00000
edge 1 0.00000 1.41667 0.00000
edge 1 -1.00000 0.41667 0.00000
edge 1 1.00000 0.41667 0.00000
edge 1 0.00000 0.41667 -1.00000
edge 1 0.00000 0.41667 1.00000
atom 2 6 0.66667 0.25000 0.83333
edge 2 0.66667 -0.75000 0.83333
edge 2 0.66667 1.25000 0.83333
edge 2 -0.33333 0.25000 0.83333
edge 2 1.66667 0.25000 0.83333
edge 2 0.66667 0.25000 -0.16667
edge 2 0.66667 0.25000 1.83333
atom 3 6 0.33333 0.08333 0.16667
edge 3 0.33333 -0.91667 0.16667
edge 3 0.33333 1.08333 0.16667
edge 3 -0.66667 0.08333 0.16667
edge 3 1.33333 0.08333 0.16667
edge 3 0.33333 0.08333 -0.83333
edge 3 0.33333 0.08333 1.16667
end

crystal
name pcu-c6-78
cell 7.0711 7.0711 5.0000 90.000 90.000 90.000
group Cm
atom 1 6 0.00000 0.00000 0.00000
edge 1 -0.50000 -0.50000 0.00000
edge 1 0.50000 0.50000 0.00000
edge 1 0.00000 0.00000 1.00000
edge 1 0.00000 0.00000 -1.00000
edge 1 -0.50000 0.50000 0.00000
edge 1 0.50000 -0.50000 0.00000
atom 2 6 0.83333 0.00000 0.16667
edge 2 0.33333 -0.50000 0.16667
edge 2 1.33333 0.50000 0.16667
edge 2 0.83333 0.00000 1.16667
edge 2 0.83333 0.00000 -0.83333
edge 2 0.33333 0.50000 0.16667
edge 2 1.33333 -0.50000 0.16667
atom 3 6 0.66667 0.00000 0.50000
edge 3 0.16667 -0.50000 0.50000
edge 3 1.16667 0.50000 0.50000
edge 3 0.66667 0.00000 1.50000
edge 3 0.66667 0.00000 -0.50000
edge 3 0.16667 0.50000 0.50000
edge 3 1.16667 -0.50000 0.50000
atom 4 6 0.50000 0.00000 0.66667
edge 4 0.00000 -0.50000 0.66667
edge 4 1.00000 0.50000 0.66667
edge 4 0.50000 0.00000 1.66667
edge 4 0.50000 0.00000 -0.33333
edge 4 0.00000 0.50000 0.66667
edge 4 1.00000 -0.50000 0.66667
atom 5 6 0.33333 0.00000 0.83333
edge 5 -0.16667 -0.50000 0.83333
edge 5 0.83333 0.50000 0.83333
edge 5 0.33333 0.00000 1.83333
edge 5 0.33333 0.00000 -0.16667
edge 5 -0.16667 0.50000 0.83333
edge 5 0.83333 -0.50000 0.83333
atom 6 6 0.16667 0.00000 0.33333
edge 6 -0.33333 -0.50000 0.33333
edge 6 0.66667 0.50000 0.33333
edge 6 0.16667 0.00000 1.33333
edge 6 0.16667 0.00000 -0.66667
edge 6 -0.33333 0.50000 0.33333
edge 6 0.66667 -0.50000 0.33333
end

crystal
name pcu-c6-80
cell 5.0000 5.0000 5.0000 90.000 90.000 90.000
group P1
atom 1 6 0.00000 0.00000 0.00000
edge 1 1.00000 0.00000 0.00000
edge 1 -1.00000 0.00000 0.00000
edge 1 0.00000 -1.00000 0.00000
edge 1 0.00000 1.00000 0.00000
edge 1 0.00000 0.00000 -1.00000
edge 1 0.00000 0.00000 1.00000
atom 2 6 0.16667 0.66667 0.83333
edge 2 1.16667 0.66667 0.83333
edge 2 -0.83333 0.66667 0.83333
edge 2 0.16667 -0.33333 0.83333
edge 2 0.16667 1.66667 0.83333
edge 2 0.16667 0.66667 -0.16667
edge 2 0.16667 0.66667 1.83333
atom 3 6 0.33333 0.50000 0.16667
edge 3 1.33333 0.50000 0.16667
edge 3 -0.66667 0.50000 0.16667
edge 3 0.33333 -0.50000 0.16667
edge 3 0.33333 1.50000 0.16667
edge 3 0.33333 0.50000 -0.83333
edge 3 0.33333 0.50000 1.16667
atom 4 6 0.50000 0.16667 0.66667
edge 4 1.50000 0.16667 0.66667
edge 4 -0.50000 0.16667 0.66667
edge 4 0.50000 -0.83333 0.66667
edge 4 0.50000 1.16667 0.66667
edge 4 0.50000 0.16667 -0.33333
edge 4 0.50000 0.16667 1.66667
atom 5 6 0.66667 0.83333 0.33333
edge 5 1.66667 0.83333 0.33333
edge 5 -0.33333 0.83333 0.33333
edge 5 0.66667 -0.16667 0.33333
edge 5 0.66667 1.83333 0.33333
edge 5 0.66667 0.83333 -0.66667
edge 5 0.66667 0.83333 1.33333
atom 6 6 0.83333 0.33333 0.50000
edge 6 1.83333 0.33333 0.50000
edge 6 -0.16667 0.33333 0.50000
edge 6 0.83333 -0.66667 0.50000
edge 6 0.83333 1.33333 0.50000
edge 6 0.83333 0.33333 -0.50000
edge 6 0.83333 0.33333 1.50000
end

crystal
name pcu-c6-81
cell 5.0000 5.0000 5.0000 90.000 90.000 90.000
group P1
atom 1 6 0.00000 0.00000 0.00000
edge 1 1.00000 0.00000 0.00000
edge 1 -1.00000 0.00000 0.00000
edge 1 0.00000 -1.00000 0.00000
edge 1 0.00000 1.00000 0.00000
edge 1 0.00000 0.00000 -1.00000
edge 1 0.00000 0.00000 1.00000
atom 2 6 0.16667 0.83333 0.83333
edge 2 1.16667 0.83333 0.83333
edge 2 -0.83333 0.83333 0.83333
edge 2 0.16667 -0.16667 0.83333
edge 2 0.16667 1.83333 0.83333
edge 2 0.16667 0.83333 -0.16667
edge 2 0.16667 0.83333 1.83333
atom 3 6 0.33333 0.33333 0.50000
edge 3 1.33333 0.33333 0.50000
edge 3 -0.66667 0.33333 0.50000
edge 3 0.33333 -0.66667 0.50000
edge 3 0.33333 1.33333 0.50000
edge 3 0.33333 0.33333 -0.50000
edge 3 0.33333 0.33333 1.50000
atom 4 6 0.50000 0.50000 0.66667
edge 4 1.50000 0.50000 0.66667
edge 4 -0.50000 0.50000 0.66667
edge 4 0.50000 -0.50000 0.66667
edge 4 0.50000 1.50000 0.66667
edge 4 0.50000 0.50000 -0.33333
edge 4 0.50000 0.50000 1.66667
atom 5 6 0.66667 0.16667 0.33333
edge 5 1.66667 0.16667 0.33333
edge 5 -0.33333 0.16667 0.33333
edge 5 0.66667 -0.83333 0.33333
edge 5 0.66667 1.16667 0.33333
edge 5 0.66667 0.16667 -0.66667
edge 5 0.66667 0.16667 1.33333
atom 6 6 0.83333 0.66667 0.16667
edge 6 1.83333 0.66667 0.16667
edge 6 -0.16667 0.66667 0.16667
edge 6 0.83333 -0.33333 0.16667
edge 6 0.83333 1.66667 0.16667
edge 6 0.83333 0.66667 -0.83333
edge 6 0.83333 0.66667 1.16667
end

crystal
name pcu-c6-83
cell 5.0000 5.0000 5.0000 90.000 90.000 90.000
group P1
atom 1 6 0.00000 0.00000 0.00000
edge 1 1.00000 0.00000 0.00000
edge 1 -1.00000 0.00000 0.00000
edge 1 0.00000 -1.00000 0.00000
edge 1 0.00000 1.00000 0.00000
edge 1 0.00000 0.00000 -1.00000
edge 1 0.00000 0.00000 1.00000
atom 2 6 0.16667 0.50000 0.83333
edge 2 1.16667 0.50000 0.83333
edge 2 -0.83333 0.50000 0.83333
edge 2 0.16667 -0.50000 0.83333
edge 2 0.16667 1.50000 0.83333
edge 2 0.16667 0.50000 -0.16667
edge 2 0.16667 0.50000 1.83333
atom 3 6 0.33333 0.83333 0.66667
edge 3 1.33333 0.83333 0.66667
edge 3 -0.66667 0.83333 0.66667
edge 3 0.33333 -0.16667 0.66667
edge 3 0.33333 1.83333 0.66667
edge 3 0.33333 0.83333 -0.33333
edge 3 0.33333 0.83333 1.66667
atom 4 6 0.50000 0.33333 0.16667
edge 4 1.50000 0.33333 0.16667
edge 4 -0.50000 0.33333 0.16667
edge 4 0.50000 -0.66667 0.16667
edge 4 0.50000 1.33333 0.16667
edge 4 0.50000 0.33333 -0.83333
edge 4 0.50000 0.33333 1.16667
atom 5 6 0.66667 0.16667 0.33333
edge 5 1.66667 0.16667 0.33333
edge 5 -0.33333 0.16667 0.33333
edge 5 0.66667 -0.83333 0.33333
edge 5 0.66667 1.16667 0.33333
edge 5 0.66667 0.16667 -0.66667
edge 5 0.66667 0.16667 1.33333
atom 6 6 0.83333 0.66667 0.50000
edge 6 1.83333 0.66667 0.50000
edge 6 -0.16667 0.66667 0.50000
edge 6 0.83333 -0.33333 0.50000
edge 6 0.83333 1.66667 0.50000
edge 6 0.83333 0.66667 -0.50000
edge 6 0.83333 0.66667 1.50000
end

crystal
name pcu-c6-87
cell 5.0000 5.0000 5.0000 90.000 90.000 90.000
group P1
atom 1 6 0.00000 0.00000 0.00000
edge 1 1.00000 0.00000 0.00000
edge 1 -1.00000 0.00000 0.00000
edge 1 0.00000 -1.00000 0.00000
edge 1 0.00000 1.00000 0.00000
edge 1 0.00000 0.00000 -1.00000
edge 1 0.00000 0.00000 1.00000
atom 2 6 0.16667 0.66667 0.83333
edge 2 1.16667 0.66667 0.83333
edge 2 -0.83333 0.66667 0.83333
edge 2 0.16667 -0.33333 0.83333
edge 2 0.16667 1.66667 0.83333
edge 2 0.16667 0.66667 -0.16667
edge 2 0.16667 0.66667 1.83333
atom 3 6 0.33333 0.16667 0.16667
edge 3 1.33333 0.16667 0.16667
edge 3 -0.66667 0.16667 0.16667
edge 3 0.33333 -0.83333 0.16667
edge 3 0.33333 1.16667 0.16667
edge 3 0.33333 0.16667 -0.83333
edge 3 0.33333 0.16667 1.16667
atom 4 6 0.50000 0.33333 0.66667
edge 4 1.50000 0.33333 0.66667
edge 4 -0.50000 0.33333 0.66667
edge 4 0.50000 -0.66667 0.66667
edge 4 0.50000 1.33333 0.66667
edge 4 0.50000 0.33333 -0.33333
edge 4 0.50000 0.33333 1.66667
atom 5 6 0.66667 0.50000 0.33333
edge 5 1.66667 0.50000 0.33333
edge 5 -0.33333 0.50000 0.33333
edge 5 0.66667 -0.50000 0.33333
edge 5 0.66667 1.50000 0.33333
edge 5 0.66667 0.50000 -0.66667
edge 5 0.66667 0.50000 1.33333
atom 6 6 0.83333 0.83333 0.50000
edge 6 1.83333 0.83333 0.50000
edge 6 -0.16667 0.83333 0.50000
edge 6 0.83333 -0.16667 0.50000
edge 6 0.83333 1.83333 0.50000
edge 6 0.83333 0.83333 -0.50000
edge 6 0.83333 0.83333 1.50000
end

crystal
name pcu-c6-91
cell 5.0000 5.0000 5.0000 90.000 90.000 90.000
group P21
atom 1 6 0.58333 0.00000 0.58333
edge 1 1.58333 0.00000 0.58333
edge 1 -0.41667 0.00000 0.58333
edge 1 0.58333 0.00000 -0.41667
edge 1 0.58333 0.00000 1.58333
edge 1 0.58333 1.00000 0.58333
edge 1 0.58333 -1.00000 0.58333
atom 2 6 0.75000 0.16667 0.25000
edge 2 1.75000 0.16667 0.25000
edge 2 -0.25000 0.16667 0.25000
edge 2 0.75000 0.16667 -0.75000
edge 2 0.75000 0.16667 1.25000
edge 2 0.75000 1.16667 0.25000
edge 2 0.75000 -0.83333 0.25000
atom 3 6 0.91667 0.33333 0.08333
edge 3 1.91667 0.33333 0.08333
edge 3 -0.08333 0.33333 0.08333
edge 3 0.91667 0.33333 -0.91667
edge 3 0.91667 0.33333 1.08333
edge 3 0.91667 1.33333 0.08333
edge 3 0.91667 -0.66667 0.08333
end

crystal
name pcu-c6-92
cell 7.0711 7.0711 5.0000 90.000 90.000 90.000
group C2/c
atom 1 6 0.75000 0.83333 0.91667
edge 1 0.75000 0.83333 1.91667
edge 1 0.75000 0.83333 -0.08333
edge 1 0.25000 0.33333 0.91667
edge 1 1.25000 1.33333 0.91667
edge 1 1.25000 0.33333 0.91667
edge 1 0.25000 1.33333 0.91667
atom 2 6 0.50000 0.25000 0.25000
edge 2 0.50000 0.25000 1.25000
edge 2 0.50000 0.25000 -0.75000
edge 2 0.00000 -0.25000 0.25000
edge 2 1.00000 0.75000 0.25000
edge 2 1.00000 -0.25000 0.25000
edge 2 0.00000 0.75000 0.25000
end

crystal
name pcu-c6-95
cell 5.0000 5.0000 5.0000 90.000 90.000 90.000
group P-1
atom 1 6 0.58333 0.25000 0.41667
edge 1 1.58333 0.25000 0.41667
edge 1 -0.41667 0.25000 0.41667
edge 1 0.58333 -0.75000 0.41667
edge 1 0.58333 1.25000 0.41667
edge 1 0.58333 0.25000 -0.58333
edge 1 0.58333 0.25000 1.41667
atom 2 6 0.75000 0.91667 0.25000
edge 2 1.75000 0.91667 0.25000
edge 2 -0.25000 0.91667 0.25000
edge 2 0.75000 -0.08333 0.25000
edge 2 0.75000 1.91667 0.25000
edge 2 0.75000 0.91667 -0.75000
edge 2 0.75000 0.91667 1.25000
atom 3 6 0.91667 0.41667 0.91667
edge 3 1.91667 0.41667 0.91667
edge 3 -0.08333 0.41667 0.91667
edge 3 0.91667 -0.58333 0.91667
edge 3 0.91667 1.41667 0.91667
edge 3 0.91667 0.41667 -0.08333
edge 3 0.91667 0.41667 1.91667
end

crystal
name pcu-c6-97
cell 5.0000 5.0000 5.0000 90.000 90.000 90.000
group P1
atom 1 6 0.00000 0.00000 0.00000
edge 1 1.00000 0.00000 0.00000
edge 1 -1.00000 0.00000 0.00000
edge 1 0.00000 -1.00000 0.00000
edge 1 0.00000 1.00000 0.00000
edge 1 0.00000 0.00000 -1.00000
edge 1 0.00000 0.00000 1.00000
atom 2 6 0.16667 0.50000 0.83333
edge 2 1.16667 0.50000 0.83333
edge 2 -0.83333 0.50000 0.83333
edge 2 0.16667 -0.50000 0.83333
edge 2 0.16667 1.50000 0.83333
edge 2 0.16667 0.50000 -0.16667
edge 2 0.16667 0.50000 1.83333
atom 3 6 0.33333 0.83333 0.66667
edge 3 1.33333 0.83333 0.66667
edge 3 -0.66667 0.83333 0.66667
edge 3 0.33333 -0.16667 0.66667
edge 3 0.33333 1.83333 0.66667
edge 3 0.33333 0.83333 -0.33333
edge 3 0.33333 0.83333 1.66667
atom 4 6 0.50000 0.33333 0.16667
edge 4 1.50000 0.33333 0.16667
edge 4 -0.50000 0.33333 0.16667
edge 4 0.50000 -0.66667 0.16667
edge 4 0.50000 1.33333 0.16667
edge 4 0.50000 0.33333 -0.83333
edge 4 0.50000 0.33333 1.16667
atom 5 6 0.66667 0.16667 0.50000
edge 5 1.66667 0.16667 0.50000
edge 5 -0.33333 0.16667 0.50000
edge 5 0.66667 -0.83333 0.50000
edge 5 0.66667 1.16667 0.50000
edge 5 0.66667 0.16667 -0.50000
edge 5 0.66667 0.16667 1.50000
atom 6 6 0.83333 0.66667 0.33333
edge 6 1.83333 0.66667 0.33333
edge 6 -0.16667 0.66667 0.33333
edge 6 0.83333 -0.33333 0.33333
edge 6 0.83333 1.66667 0.33333
edge 6 0.83333 0.66667 -0.66667
edge 6 0.83333 0.66667 1.33333
end

crystal
name pcu-c6-105
cell 7.0711 7.0711 5.0000 90.000 90.000 90.000
group Cc
atom 1 6 0.50000 0.16667 0.00000
edge 1 1.00000 0.66667 0.00000
edge 1 0.00000 -0.33333 0.00000
edge 1 1.00000 -0.33333 0.00000
edge 1 0.00000 0.66667 0.00000
edge 1 0.50000 0.16667 -1.00000
edge 1 0.50000 0.16667 1.00000
atom 2 6 0.66667 0.16667 0.83333
edge 2 1.16667 0.66667 0.83333
edge 2 0.16667 -0.33333 0.83333
edge 2 1.16667 -0.33333 0.83333
edge 2 0.16667 0.66667 0.83333
edge 2 0.66667 0.16667 -0.16667
edge 2 0.66667 0.16667 1.83333
atom 3 6 0.08333 0.91667 0.66667
edge 3 0.58333 1.41667 0.66667
edge 3 -0.41667 0.41667 0.66667
edge 3 0.58333 0.41667 0.66667
edge 3 -0.41667 1.41667 0.66667
edge 3 0.08333 0.91667 -0.33333
edge 3 0.08333 0.91667 1.66667
end

crystal
name pcu-c6-111
cell 7.0711 7.0711 5.0000 90.000 90.000 90.000
group C2
atom 1 6 0.16667 0.50000 0.58333
edge 1 0.66667 1.00000 0.58333
edge 1 -0.33333 0.00000 0.58333
edge 1 0.16667 0.50000 -0.41667
edge 1 0.16667 0.50000 1.58333
edge 1 -0.33333 1.00000 0.58333
edge 1 0.66667 0.00000 0.58333
atom 2 6 0.16667 0.66667 0.25000
edge 2 0.66667 1.16667 0.25000
edge 2 -0.33333 0.16667 0.25000
edge 2 0.16667 0.66667 -0.75000
edge 2 0.16667 0.66667 1.25000
edge 2 -0.33333 1.16667 0.25000
edge 2 0.66667 0.16667 0.25000
atom 3 6 0.91667 0.08333 0.08333
edge 3 1.41667 0.58333 0.08333
edge 3 0.41667 -0.41667 0.08333
edge 3 0.91667 0.08333 -0.91667
edge 3 0.91667 0.08333 1.08333
edge 3 0.41667 0.58333 0.08333
edge 3 1.41667 -0.41667 0.08333
end

crystal
name pcu-c6-113
cell 5.0000 5.0000 5.0000 90.000 90.000 90.000
group P1
atom 1 6 0.00000 0.00000 0.00000
edge 1 1.00000 0.00000 0.00000
edge 1 -1.00000 0.00000 0.00000
edge 1 0.00000 -1.00000 0.00000
edge 1 0.00000 1.00000 0.00000
edge 1 0.00000 0.00000 -1.00000
edge 1 0.00000 0.00000 1.00000
atom 2 6 0.16667 0.83333 0.83333
edge 2 1.16667 0.83333 0.83333
edge 2 -0.83333 0.83333 0.83333
edge 2 0.16667 -0.16667 0.83333
edge 2 0.16667 1.83333 0.83333
edge 2 0.16667 0.83333 -0.16667
edge 2 0.16667 0.83333 1.83333
atom 3 6 0.33333 0.33333 0.66667
edge 3 1.33333 0.33333 0.66667
edge 3 -0.66667 0.33333 0.66667
edge 3 0.33333 -0.66667 0.66667
edge 3 0.33333 1.33333 0.66667
edge 3 0.33333 0.33333 -0.33333
edge 3 0.33333 0.33333 1.66667
atom 4 6 0.50000 0.66667 0.16667
edge 4 1.50000 0.66667 0.16667
edge 4 -0.50000 0.66667 0.16667
edge 4 0.50000 -0.33333 0.16667
edge 4 0.50000 1.66667 0.16667
edge 4 0.50000 0.66667 -0.83333
edge 4 0.50000 0.66667 1.16667
atom 5 6 0.66667 0.50000 0.50000
edge 5 1.66667 0.50000 0.50000
edge 5 -0.33333 0.50000 0.50000
edge 5 0.66667 -0.50000 0.50000
edge 5 0.66667 1.50000 0.50000
edge 5 0.66667 0.50000 -0.50000
edge 5 0.66667 0.50000 1.50000
atom 6 6 0.83333 0.16667 0.33333
edge 6 1.83333 0.16667 0.33333
edge 6 -0.16667 0.16667 0.33333
edge 6 0.83333 -0.83333 0.33333
edge 6 0.83333 1.16667 0.33333
edge 6 0.83333 0.16667 -0.66667
edge 6 0.83333 0.16667 1.33333
end

crystal
name pcu-c6-115
cell 7.0711 7.0711 5.0000 90.000 90.000 90.000
group C2221
atom 1 6 0.91667 0.50000 0.00000
edge 1 0.41667 1.00000 0.00000
edge 1 1.41667 0.00000 0.00000
edge 1 0.41667 0.00000 0.00000
edge 1 1.41667 1.00000 0.00000
edge 1 0.91667 0.50000 1.00000
edge 1 0.91667 0.50000 -1.00000
atom 2 6 0.66667 0.41667 0.16667
edge 2 0.16667 0.91667 0.16667
edge 2 1.16667 -0.08333 0.16667
edge 2 0.16667 -0.08333 0.16667
edge 2 1.16667 0.91667 0.16667
edge 2 0.66667 0.41667 1.16667
edge 2 0.66667 0.41667 -0.83333
end

crystal
name pcu-c6-116
cell 5.0000 5.0000 5.0000 90.000 90.000 90.000
group P1
atom 1 6 0.00000 0.00000 0.00000
edge 1 1.00000 0.00000 0.00000
edge 1 -1.00000 0.00000 0.00000
edge 1 0.00000 -1.00000 0.00000
edge 1 0.00000 1.00000 0.00000
edge 1 0.00000 0.00000 -1.00000
edge 1 0.00000 0.00000 1.00000
atom 2 6 0.16667 0.66667 0.83333
edge 2 1.16667 0.66667 0.83333
edge 2 -0.83333 0.66667 0.83333
edge 2 0.16667 -0.33333 0.83333
edge 2 0.16667 1.66667 0.83333
edge 2 0.16667 0.66667 -0.16667
edge 2 0.16667 0.66667 1.83333
atom 3 6 0.33333 0.83333 0.16667
edge 3 1.33333 0.83333 0.16667
edge 3 -0.66667 0.83333 0.16667
edge 3 0.33333 -0.16667 0.16667
edge 3 0.33333 1.83333 0.16667
edge 3 0.33333 0.83333 -0.83333
edge 3 0.33333 0.83333 1.16667
atom 4 6 0.50000 0.16667 0.33333
edge 4 1.50000 0.16667 0.33333
edge 4 -0.50000 0.16667 0.33333
edge 4 0.50000 -0.83333 0.33333
edge 4 0.50000 1.16667 0.33333
edge 4 0.50000 0.16667 -0.66667
edge 4 0.50000 0.16667 1.33333
atom 5 6 0.66667 0.50000 0.66667
edge 5 1.66667 0.50000 0.66667
edge 5 -0.33333 0.50000 0.66667
edge 5 0.66667 -0.50000 0.66667
edge 5 0.66667 1.50000 0.66667
edge 5 0.66667 0.50000 -0.33333
edge 5 0.66667 0.50000 1.66667
atom 6 6 0.83333 0.33333 0.50000
edge 6 1.83333 0.33333 0.50000
edge 6 -0.16667 0.33333 0.50000
edge 6 0.83333 -0.66667 0.50000
edge 6 0.83333 1.33333 0.50000
edge 6 0.83333 0.33333 -0.50000
edge 6 0.83333 0.33333 1.50000
end

crystal
name pcu-c6-121
cell 7.0711 7.0711 5.0000 90.000 90.000 90.000
group C2/m
atom 1 6 0.08333 0.00000 0.91667
edge 1 -0.41667 -0.50000 0.91667
edge 1 0.58333 0.50000 0.91667
edge 1 0.08333 0.00000 1.91667
edge 1 0.08333 0.00000 -0.08333
edge 1 -0.41667 0.50000 0.91667
edge 1 0.58333 -0.50000 0.91667
atom 2 6 0.75000 0.00000 0.25000
edge 2 0.25000 -0.50000 0.25000
edge 2 1.25000 0.50000 0.25000
edge 2 0.75000 0.00000 1.25000
edge 2 0.75000 0.00000 -0.75000
edge 2 0.25000 0.50000 0.25000
edge 2 1.25000 -0.50000 0.25000
atom 3 6 0.58333 0.00000 0.58333
edge 3 0.08333 -0.50000 0.58333
edge 3 1.08333 0.50000 0.58333
edge 3 0.58333 0.00000 1.58333
edge 3 0.58333 0.00000 -0.41667
edge 3 0.08333 0.50000 0.58333
edge 3 1.08333 -0.50000 0.58333
end

crystal
name pcu-c6-124
cell 5.0000 5.0000 5.0000 90.000 90.000 90.000
group P1
atom 1 6 0.00000 0.00000 0.00000
edge 1 1.00000 0.00000 0.00000
edge 1 -1.00000 0.00000 0.00000
edge 1 0.00000 -1.00000 0.00000
edge 1 0.00000 1.00000 0.00000
edge 1 0.00000 0.00000 -1.00000
edge 1 0.00000 0.00000 1.00000
atom 2 6 0.16667 0.83333 0.83333
edge 2 1.16667 0.83333 0.83333
edge 2 -0.83333 0.83333 0.83333
edge 2 0.16667 -0.16667 0.83333
edge 2 0.16667 1.83333 0.83333
edge 2 0.16667 0.83333 -0.16667
edge 2 0.16667 0.83333 1.83333
atom 3 6 0.33333 0.16667 0.66667
edge 3 1.33333 0.16667 0.66667
edge 3 -0.66667 0.16667 0.66667
edge 3 0.33333 -0.83333 0.66667
edge 3 0.33333 1.16667 0.66667
edge 3 0.33333 0.16667 -0.33333
edge 3 0.33333 0.16667 1.66667
atom 4 6 0.50000 0.33333 0.16667
edge 4 1.50000 0.33333 0.16667
edge 4 -0.50000 0.33333 0.16667
edge 4 0.50000 -0.66667 0.16667
edge 4 0.50000 1.33333 0.16667
edge 4 0.50000 0.33333 -0.83333
edge 4 0.50000 0.33333 1.16667
atom 5 6 0.66667 0.50000 0.33333
edge 5 1.66667 0.50000 0.33333
edge 5 -0.33333 0.50000 0.33333
edge 5 0.66667 -0.50000 0.33333
edge 5 0.66667 1.50000 0.33333
edge 5 0.66667 0.50000 -0.66667
edge 5 0.66667 0.50000 1.33333
atom 6 6 0.83333 0.66667 0.50000
edge 6 1.83333 0.66667 0.50000
edge 6 -0.16667 0.66667 0.50000
edge 6 0.83333 -0.33333 0.50000
edge 6 0.83333 1.66667 0.50000
edge 6 0.83333 0.66667 -0.50000
edge 6 0.83333 0.66667 1.50000
end

crystal
name pcu-c6-126
cell 4.0825 7.0711 2.8867 90.000 90.000 90.000
group C2/m
atom 1 6 0.16667 0.00000 0.91667
edge 1 -0.33333 0.50000 1.91667
edge 1 0.66667 -0.50000 -0.08333
edge 1 -0.83333 0.00000 -0.08333
edge 1 1.16667 0.00000 1.91667
edge 1 -0.33333 -0.50000 1.91667
edge 1 0.66667 0.50000 -0.08333
end

crystal
name pcu-c6-127
cell 7.0711 7.0711 5.0000 90.000 90.000 90.000
group C2/c
atom 1 6 0.08333 0.83333 0.58333
edge 1 -0.41667 0.33333 0.58333
edge 1 0.58333 1.33333 0.58333
edge 1 0.08333 0.83333 1.58333
edge 1 0.08333 0.83333 -0.41667
edge 1 -0.41667 1.33333 0.58333
edge 1 0.58333 0.33333 0.58333
atom 2 6 0.50000 0.08333 0.25000
edge 2 0.00000 -0.41667 0.25000
edge 2 1.00000 0.58333 0.25000
edge 2 0.50000 0.08333 1.25000
edge 2 0.50000 0.08333 -0.75000
edge 2 0.00000 0.58333 0.25000
edge 2 1.00000 -0.41667 0.25000
end

crystal
name pcu-c6-132
cell 5.0000 5.0000 5.0000 90.000 90.000 90.000
group Pn
atom 1 6 0.00000 0.25000 0.00000
edge 1 1.00000 0.25000 0.00000
edge 1 -1.00000 0.25000 0.00000
edge 1 0.00000 0.25000 -1.00000
edge 1 0.00000 0.25000 1.00000
edge 1 0.00000 1.25000 0.00000
edge 1 0.00000 -0.75000 0.00000
atom 2 6 0.16667 0.41667 0.83333
edge 2 1.16667 0.41667 0.83333
edge 2 -0.83333 0.41667 0.83333
edge 2 0.16667 0.41667 -0.16667
edge 2 0.16667 0.41667 1.83333
edge 2 0.16667 1.41667 0.83333
edge 2 0.16667 -0.58333 0.83333
atom 3 6 0.33333 0.91667 0.16667
edge 3 1.33333 0.91667 0.16667
edge 3 -0.66667 0.91667 0.16667
edge 3 0.33333 0.91667 -0.83333
edge 3 0.33333 0.91667 1.16667
edge 3 0.33333 1.91667 0.16667
edge 3 0.33333 -0.08333 0.16667
end

crystal
name pcu-c6-137
cell 5.0000 5.0000 5.0000 90.000 90.000 90.000
group P-1
atom 1 6 0.58333 0.08333 0.25000
edge 1 1.58333 0.08333 0.25000
edge 1 -0.41667 0.08333 0.25000
edge 1 0.58333 -0.91667 0.25000
edge 1 0.58333 1.08333 0.25000
edge 1 0.58333 0.08333 -0.75000
edge 1 0.58333 0.08333 1.25000
atom 2 6 0.75000 0.75000 0.08333
edge 2 1.75000 0.75000 0.08333
edge 2 -0.25000 0.75000 0.08333
edge 2 0.75000 -0.25000 0.08333
edge 2 0.75000 1.75000 0.08333
edge 2 0.75000 0.75000 -0.91667
edge 2 0.75000 0.75000 1.08333
atom 3 6 0.91667 0.41667 0.41667
edge 3 1.91667 0.41667 0.41667
edge 3 -0.08333 0.41667 0.41667
edge 3 0.91667 -0.58333 0.41667
edge 3 0.91667 1.41667 0.41667
edge 3 0.91667 0.41667 -0.58333
edge 3 0.91667 0.41667 1.41667
end

crystal
name pcu-c6-140
cell 5.0000 7.0711 7.0711 90.000 90.000 90.000
group Abm2
atom 1 6 0.08333 0.75000 0.00000
edge 1 0.08333 0.25000 0.50000
edge 1 0.08333 1.25000 -0.50000
edge 1 1.08333 0.75000 0.00000
edge 1 -0.91667 0.75000 0.00000
edge 1 0.08333 1.25000 0.50000
edge 1 0.08333 0.25000 -0.50000
atom 2 6 0.41667 0.75000 0.16667
edge 2 0.41667 0.25000 0.66667
edge 2 0.41667 1.25000 -0.33333
edge 2 1.41667 0.75000 0.16667
edge 2 -0.58333 0.75000 0.16667
edge 2 0.41667 1.25000 0.66667
edge 2 0.41667 0.25000 -0.33333
atom 3 6 0.25000 0.75000 0.33333
edge 3 0.25000 0.25000 0.83333
edge 3 0.25000 1.25000 -0.16667
edge 3 1.25000 0.75000 0.33333
edge 3 -0.75000 0.75000 0.33333
edge 3 0.25000 1.25000 0.83333
edge 3 0.25000 0.25000 -0.16667
end

crystal
name pcu-c6-141
cell 5.0000 5.0000 5.0000 90.000 90.000 90.000
group P1
atom 1 6 0.00000 0.00000 0.00000
edge 1 1.00000 0.00000 0.00000
edge 1 -1.00000 0.00000 0.00000
edge 1 0.00000 -1.00000 0.00000
edge 1 0.00000 1.00000 0.00000
edge 1 0.00000 0.00000 -1.00000
edge 1 0.00000 0.00000 1.00000
atom 2 6 0.16667 0.66667 0.83333
edge 2 1.16667 0.66667 0.83333
edge 2 -0.83333 0.66667 0.83333
edge 2 0.16667 -0.33333 0.83333
edge 2 0.16667 1.66667 0.83333
edge 2 0.16667 0.66667 -0.16667
edge 2 0.16667 0.66667 1.83333
atom 3 6 0.33333 0.83333 0.66667
edge 3 1.33333 0.83333 0.66667
edge 3 -0.66667 0.83333 0.66667
edge 3 0.33333 -0.16667 0.66667
edge 3 0.33333 1.83333 0.66667
edge 3 0.33333 0.83333 -0.33333
edge 3 0.33333 0.83333 1.66667
atom 4 6 0.50000 0.16667 0.33333
edge 4 1.50000 0.16667 0.33333
edge 4 -0.50000 0.16667 0.33333
edge 4 0.50000 -0.83333 0.33333
edge 4 0.50000 1.16667 0.33333
edge 4 0.50000 0.16667 -0.66667
edge 4 0.50000 0.16667 1.33333
atom 5 6 0.66667 0.50000 0.50000
edge 5 1.66667 0.50000 0.50000
edge 5 -0.33333 0.50000 0.50000
edge 5 0.66667 -0.50000 0.50000
edge 5 0.66667 1.50000 0.50000
edge 5 0.66667 0.50000 -0.50000
edge 5 0.66667 0.50000 1.50000
atom 6 6 0.83333 0.33333 0.16667
edge 6 1.83333 0.33333 0.16667
edge 6 -0.16667 0.33333 0.16667
edge 6 0.83333 -0.66667 0.16667
edge 6 0.83333 1.33333 0.16667
edge 6 0.83333 0.33333 -0.83333
edge 6 0.83333 0.33333 1.16667
end

crystal
name pcu-c6-143
cell 5.0000 5.0000 5.0000 90.000 90.000 90.000
group P21
atom 1 6 0.25000 0.00000 0.08333
edge 1 -0.75000 0.00000 0.08333
edge 1 1.25000 0.00000 0.08333
edge 1 0.25000 -1.00000 0.08333
edge 1 0.25000 1.00000 0.08333
edge 1 0.25000 0.00000 1.08333
edge 1 0.25000 0.00000 -0.91667
atom 2 6 0.08333 0.66667 0.25000
edge 2 -0.91667 0.66667 0.25000
edge 2 1.08333 0.66667 0.25000
edge 2 0.08333 -0.33333 0.25000
edge 2 0.08333 1.66667 0.25000
edge 2 0.08333 0.66667 1.25000
edge 2 0.08333 0.66667 -0.75000
atom 3 6 0.58333 0.83333 0.41667
edge 3 -0.41667 0.83333 0.41667
edge 3 1.58333 0.83333 0.41667
edge 3 0.58333 -0.16667 0.41667
edge 3 0.58333 1.83333 0.41667
edge 3 0.58333 0.83333 1.41667
edge 3 0.58333 0.83333 -0.58333
end

crystal
name pcu-c6-148
cell 7.0711 7.0711 5.0000 90.000 90.000 90.000
group C2221
atom 1 6 0.41667 0.83333 0.91667
edge 1 0.91667 0.33333 0.91667
edge 1 -0.08333 1.33333 0.91667
edge 1 0.41667 0.83333 -0.08333
edge 1 0.41667 0.83333 1.91667
edge 1 0.91667 1.33333 0.91667
edge 1 -0.08333 0.33333 0.91667
atom 2 6 0.00000 0.08333 0.25000
edge 2 0.50000 -0.41667 0.25000
edge 2 -0.50000 0.58333 0.25000
edge 2 0.00000 0.08333 -0.75000
edge 2 0.00000 0.08333 1.25000
edge 2 0.50000 0.58333 0.25000
edge 2 -0.50000 -0.41667 0.25000
end

crystal
name pcu-c6-159
cell 4.0825 4.0825 2.8867 90.000 90.000 120.000
group P-31c
atom 1 6 0.33333 0.66667 0.25000
edge 1 -0.66667 0.66667 -0.75000
edge 1 1.33333 0.66667 1.25000
edge 1 -0.66667 -0.33333 1.25000
edge 1 1.33333 1.66667 -0.75000
edge 1 0.33333 1.66667 1.25000
edge 1 0.33333 -0.33333 -0.75000
end

crystal
name pcu-c6-175
cell 7.0711 7.0711 8.6602 90.000 90.000 120.000
group R-3c
atom 1 6 0.16667 0.50000 0.91667
edge 1 0.83334 0.83334 1.25000
edge 1 -0.50000 0.16667 0.58333
edge 1 0.50000 1.16667 0.58333
edge 1 -0.16666 -0.16666 1.25000
edge 1 -0.16666 0.83334 1.25000
edge 1 0.50000 0.16667 0.58333
end

crystal
name pcu-c6-178
cell 5.0000 5.0000 5.0000 90.000 90.000 90.000
group P1
atom 1 6 0.00000 0.00000 0.00000
edge 1 1.00000 0.00000 0.00000
edge 1 -1.00000 0.00000 0.00000
edge 1 0.00000 -1.00000 0.00000
edge 1 0.00000 1.00000 0.00000
edge 1 0.00000 0.00000 -1.00000
edge 1 0.00000 0.00000 1.00000
atom 2 6 0.16667 0.50000 0.83333
edge 2 1.16667 0.50000 0.83333
edge 2 -0.83333 0.50000 0.83333
edge 2 0.16667 -0.50000 0.83333
edge 2 0.16667 1.50000 0.83333
edge 2 0.16667 0.50000 -0.16667
edge 2 0.16667 0.50000 1.83333
atom 3 6 0.33333 0.33333 0.16667
edge 3 1.33333 0.33333 0.16667
edge 3 -0.66667 0.33333 0.16667
edge 3 0.33333 -0.66667 0.16667
edge 3 0.33333 1.33333 0.16667
edge 3 0.33333 0.33333 -0.83333
edge 3 0.33333 0.33333 1.16667
atom 4 6 0.50000 0.83333 0.66667
edge 4 1.50000 0.83333 0.66667
edge 4 -0.50000 0.83333 0.66667
edge 4 0.50000 -0.16667 0.66667
edge 4 0.50000 1.83333 0.66667
edge 4 0.50000 0.83333 -0.33333
edge 4 0.50000 0.83333 1.66667
atom 5 6 0.66667 0.16667 0.33333
edge 5 1.66667 0.16667 0.33333
edge 5 -0.33333 0.16667 0.33333
edge 5 0.66667 -0.83333 0.33333
edge 5 0.66667 1.16667 0.33333
edge 5 0.66667 0.16667 -0.66667
edge 5 0.66667 0.16667 1.33333
atom 6 6 0.83333 0.66667 0.50000
edge 6 1.83333 0.66667 0.50000
edge 6 -0.16667 0.66667 0.50000
edge 6 0.83333 -0.33333 0.50000
edge 6 0.83333 1.66667 0.50000
edge 6 0.83333 0.66667 -0.50000
edge 6 0.83333 0.66667 1.50000
end

crystal
name pcu-c6-201
cell 5.0000 5.0000 5.0000 90.000 90.000 90.000
group P-1
atom 1 6 0.75000 0.41667 0.25000
edge 1 1.75000 0.41667 0.25000
edge 1 -0.25000 0.41667 0.25000
edge 1 0.75000 -0.58333 0.25000
edge 1 0.75000 1.41667 0.25000
edge 1 0.75000 0.41667 -0.75000
edge 1 0.75000 0.41667 1.25000
atom 2 6 0.91667 0.25000 0.08333
edge 2 1.91667 0.25000 0.08333
edge 2 -0.08333 0.25000 0.08333
edge 2 0.91667 -0.75000 0.08333
edge 2 0.91667 1.25000 0.08333
edge 2 0.91667 0.25000 -0.91667
edge 2 0.91667 0.25000 1.08333
atom 3 6 0.41667 0.91667 0.41667
edge 3 1.41667 0.91667 0.41667
edge 3 -0.58333 0.91667 0.41667
edge 3 0.41667 -0.08333 0.41667
edge 3 0.41667 1.91667 0.41667
edge 3 0.41667 0.91667 -0.58333
edge 3 0.41667 0.91667 1.41667
end

crystal
name pcu-c6-202
cell 7.0711 7.0711 4.3301 90.000 90.000 120.000
group R32
atom 1 6 0.83333 0.83333 0.00000
edge 1 1.16666 0.50000 0.66667
edge 1 0.50000 1.16666 -0.66667
edge 1 1.50000 1.16666 -0.66667
edge 1 0.50000 0.16666 -0.66667
edge 1 0.16666 0.50000 0.66667
edge 1 1.16666 1.50000 0.66667
end

crystal
name pcu-c6-203
cell 4.3301 7.0711 4.3301 90.000 109.471 90.000
group I2/m
atom 1 6 0.83333 0.00000 0.00000
edge 1 1.33333 0.50000 -0.50000
edge 1 0.33333 -0.50000 0.50000
edge 1 1.83333 0.00000 1.00000
edge 1 -0.16667 0.00000 -1.00000
edge 1 1.33333 -0.50000 -0.50000
edge 1 0.33333 0.50000 0.50000
atom 2 6 0.00000 0.00000 0.50000
edge 2 0.50000 0.50000 0.00000
edge 2 -0.50000 -0.50000 1.00000
edge 2 1.00000 0.00000 1.50000
edge 2 -1.00000 0.00000 -0.50000
edge 2 0.50000 -0.50000 0.00000
edge 2 -0.50000 0.50000 1.00000
end

crystal
name pcu-c6-210
cell 5.0000 5.0000 5.0000 90.000 90.000 90.000
group P21
atom 1 6 0.75000 0.00000 0.58333
edge 1 1.75000 0.00000 0.58333
edge 1 -0.25000 0.00000 0.58333
edge 1 0.75000 0.00000 -0.41667
edge 1 0.75000 0.00000 1.58333
edge 1 0.75000 1.00000 0.58333
edge 1 0.75000 -1.00000 0.58333
atom 2 6 0.91667 0.16667 0.25000
edge 2 1.91667 0.16667 0.25000
edge 2 -0.08333 0.16667 0.25000
edge 2 0.91667 0.16667 -0.75000
edge 2 0.91667 0.16667 1.25000
edge 2 0.91667 1.16667 0.25000
edge 2 0.91667 -0.83333 0.25000
atom 3 6 0.41667 0.33333 0.91667
edge 3 1.41667 0.33333 0.91667
edge 3 -0.58333 0.33333 0.91667
edge 3 0.41667 0.33333 -0.08333
edge 3 0.41667 0.33333 1.91667
edge 3 0.41667 1.33333 0.91667
edge 3 0.41667 -0.66667 0.91667
end

crystal
name pcu-c6-219
cell 4.0825 4.0825 1.4433 90.000 90.000 120.000
group P-31m
atom 1 6 0.00000 0.00000 0.00000
edge 1 1.00000 0.00000 -2.00000
edge 1 -1.00000 0.00000 2.00000
edge 1 0.00000 1.00000 -2.00000
edge 1 0.00000 -1.00000 2.00000
edge 1 1.00000 1.00000 2.00000
edge 1 -1.00000 -1.00000 -2.00000
end

crystal
name pcu-c6-223
cell 5.0000 5.0000 5.0000 90.000 90.000 90.000
group P21
atom 1 6 0.91667 0.00000 0.91667
edge 1 0.91667 -1.00000 0.91667
edge 1 0.91667 1.00000 0.91667
edge 1 -0.08333 0.00000 0.91667
edge 1 1.91667 0.00000 0.91667
edge 1 0.91667 0.00000 -0.08333
edge 1 0.91667 0.00000 1.91667
atom 2 6 0.58333 0.83333 0.75000
edge 2 0.58333 -0.16667 0.75000
edge 2 0.58333 1.83333 0.75000
edge 2 -0.41667 0.83333 0.75000
edge 2 1.58333 0.83333 0.75000
edge 2 0.58333 0.83333 -0.25000
edge 2 0.58333 0.83333 1.75000
atom 3 6 0.75000 0.66667 0.58333
edge 3 0.75000 -0.33333 0.58333
edge 3 0.75000 1.66667 0.58333
edge 3 -0.25000 0.66667 0.58333
edge 3 1.75000 0.66667 0.58333
edge 3 0.75000 0.66667 -0.41667
edge 3 0.75000 0.66667 1.58333
end

crystal
name pcu-c6-240
cell 7.0711 7.0711 5.0000 90.000 90.000 90.000
group C2/m
atom 1 6 0.41667 0.00000 0.75000
edge 1 -0.08333 -0.50000 0.75000
edge 1 0.91667 0.50000 0.75000
edge 1 0.41667 0.00000 1.75000
edge 1 0.41667 0.00000 -0.25000
edge 1 -0.08333 0.50000 0.75000
edge 1 0.91667 -0.50000 0.75000
atom 2 6 0.25000 0.00000 0.08333
edge 2 -0.25000 -0.50000 0.08333
edge 2 0.75000 0.50000 0.08333
edge 2 0.25000 0.00000 1.08333
edge 2 0.25000 0.00000 -0.91667
edge 2 -0.25000 0.50000 0.08333
edge 2 0.75000 -0.50000 0.08333
atom 3 6 0.08333 0.00000 0.41667
edge 3 -0.41667 -0.50000 0.41667
edge 3 0.58333 0.50000 0.41667
edge 3 0.08333 0.00000 1.41667
edge 3 0.08333 0.00000 -0.58333
edge 3 -0.41667 0.50000 0.41667
edge 3 0.58333 -0.50000 0.41667
end

crystal
name pcu-c6-245
cell 7.0711 7.0711 5.0000 90.000 90.000 90.000
group C2
atom 1 6 0.16667 0.00000 0.75000
edge 1 0.66667 0.50000 0.75000
edge 1 -0.33333 -0.50000 0.75000
edge 1 0.66667 -0.50000 0.75000
edge 1 -0.33333 0.50000 0.75000
edge 1 0.16667 0.00000 -0.25000
edge 1 0.16667 0.00000 1.75000
atom 2 6 0.33333 0.00000 0.58333
edge 2 0.83333 0.50000 0.58333
edge 2 -0.16667 -0.50000 0.58333
edge 2 0.83333 -0.50000 0.58333
edge 2 -0.16667 0.50000 0.58333
edge 2 0.33333 0.00000 -0.41667
edge 2 0.33333 0.00000 1.58333
atom 3 6 0.75000 0.75000 0.08333
edge 3 1.25000 1.25000 0.08333
edge 3 0.25000 0.25000 0.08333
edge 3 1.25000 0.25000 0.08333
edge 3 0.25000 1.25000 0.08333
edge 3 0.75000 0.75000 -0.91667
edge 3 0.75000 0.75000 1.08333
end

crystal
name pcu-c6-248
cell 7.0711 7.0711 5.0000 90.000 90.000 90.000
group C2
atom 1 6 0.83333 0.00000 0.41667
edge 1 0.33333 -0.50000 0.41667
edge 1 1.33333 0.50000 0.41667
edge 1 0.83333 0.00000 1.41667
edge 1 0.83333 0.00000 -0.58333
edge 1 0.33333 0.50000 0.41667
edge 1 1.33333 -0.50000 0.41667
atom 2 6 0.66667 0.00000 0.75000
edge 2 0.16667 -0.50000 0.75000
edge 2 1.16667 0.50000 0.75000
edge 2 0.66667 0.00000 1.75000
edge 2 0.66667 0.00000 -0.25000
edge 2 0.16667 0.50000 0.75000
edge 2 1.16667 -0.50000 0.75000
atom 3 6 0.25000 0.25000 0.08333
edge 3 -0.25000 -0.25000 0.08333
edge 3 0.75000 0.75000 0.08333
edge 3 0.25000 0.25000 1.08333
edge 3 0.25000 0.25000 -0.91667
edge 3 -0.25000 0.75000 0.08333
edge 3 0.75000 -0.25000 0.08333
end

crystal
name pcu-c6-260
cell 5.0000 5.0000 5.0000 90.000 90.000 90.000
group P-1
atom 1 6 0.75000 0.41667 0.41667
edge 1 1.75000 0.41667 0.41667
edge 1 -0.25000 0.41667 0.41667
edge 1 0.75000 -0.58333 0.41667
edge 1 0.75000 1.41667 0.41667
edge 1 0.75000 0.41667 -0.58333
edge 1 0.75000 0.41667 1.41667
atom 2 6 0.91667 0.08333 0.25000
edge 2 1.91667 0.08333 0.25000
edge 2 -0.08333 0.08333 0.25000
edge 2 0.91667 -0.91667 0.25000
edge 2 0.91667 1.08333 0.25000
edge 2 0.91667 0.08333 -0.75000
edge 2 0.91667 0.08333 1.25000
atom 3 6 0.41667 0.25000 0.08333
edge 3 1.41667 0.25000 0.08333
edge 3 -0.58333 0.25000 0.08333
edge 3 0.41667 -0.75000 0.08333
edge 3 0.41667 1.25000 0.08333
edge 3 0.41667 0.25000 -0.91667
edge 3 0.41667 0.25000 1.08333
end

crystal
name pcu-c6-295
cell 7.0711 7.0711 8.6602 90.000 90.000 120.000
group R-3
atom 1 6 0.55556 0.94444 0.86110
edge 1 1.22223 1.27777 1.19443
edge 1 -0.11111 0.61111 0.52777
edge 1 0.22223 1.27777 1.19443
edge 1 0.88889 0.61111 0.52777
edge 1 0.22223 0.27777 1.19443
edge 1 0.88889 1.61111 0.52777
end
